# Supplementary material for: A Mendelian randomization study exploring the genetic associations between biliary system disorders and brain structural changes
Source: Medicine (Baltimore). 2026 Feb 13;105(7):e47616. doi: 10.1097/MD.0000000000047616 (PMC12908830; doi:10.1097/MD.0000000000047616)
Supplement: Supplementary file 1 [file medi-105-e47616-s001.xls]

## Sheet: Table 4
Table 4 MR estimates assessing the association between cortical structures and Biliary tract diseases.
Exposure	Outcome	SNPs	Results of Mendelian randomization analyses					MR-PRESSO global test
			Method	Beta	95%CI	SE	P value	RSSobs	P
TBIL	TH of pars opercularis with global weighted	170	Inverse variance weighted	-0.00869538	-0.0140 to -0.0034	0.00271378	0.0013546	146.87	0.895
			MR Egger	-0.00984805	-0.0179 to -0.0018	0.00411918	0.0179187
			Weighted median	-0.0113672	-0.0201 to -0.0027	0.00444271	0.0105092
PSC	SA of para hippocampal with global weighted	6	Inverse variance weighted	3.31914	0.6455 to 5.9928	1.36412	0.014967	10.444	0.571
			MR Egger	1.39444	-3.7378 to 6.5267	2.61848	0.622561
			Weighted median	2.55948	-0.8058 to 5.9248	1.717	0.136049
	TH of paracentral lobule with global weighted	6	Inverse variance weighted	0.0049589	0.0009 to 0.0090	0.00206255	0.0162055	4.01535	0.882
			MR Egger	0.00924988	0.0017 to 0.0168	0.00386198	0.0747516
			Weighted median	0.00586029	0.0008 to 0.0109	0.00258119	0.0231845
	SA of para hippocampal without global weighted	6	Inverse variance weighted	4.09902	0.8830 to 7.3150	1.64082	0.012484	9.58111	0.632
			MR Egger	2.61204	-3.5656 to 8.7896	3.15184	0.45384
			Weighted median	4.95892	0.6552 to 9.2626	2.19577	0.0239207
ICC	TH of para hippocampal with global weighted	38	Inverse variance weighted	3.24898	0.7175 to 5.7805	1.29157	0.0118856	39.9071	0.45
			MR Egger	2.48151	-2.3475 to 7.3105	2.46379	0.320564
			Weighted median	4.22344	0.5973 to 7.8496	1.85009	0.0224404
	TH of para hippocampal without global weighted	39	Inverse variance weighted	3.01529	0.4348 to 5.5958	1.31658	0.0220073	35.4001	0.678
			MR Egger	2.72526	-2.1841 to 7.6346	2.50476	0.283618
			Weighted median	5.76318	2.1186 to 9.4077	1.85945	0.00193916
	TH of pars opercularis without global weighted	38	Inverse variance weighted	-1.4205	-2.6720 to -0.1690	0.638513	0.0261018	24.0896	0.968
			MR Egger	-1.48316	-3.8388 to 0.8725	1.20186	0.225176
			Weighted median	-2.20705	-3.9522 to -0.4619	0.890396	0.0131852
	SA of superior parietal gyrus without global weighted	21	Inverse variance weighted	-9241.88	-16563.2347 to -1920.5176	3735.39	0.0134	31.3401	0.849
			MR Egger	-9591.74	-24870.4615 to 5686.9867	7795.27	0.2335
			Weighted median	-11147.6	-20384.7531 to -1910.4068	4712.84	0.018
GSD	TH of inferior parietal gyrus with global weighted	30	Inverse variance weighted	-0.0911142	-0.1788 to -0.0034	0.044749	0.0417384	25.0338	0.746
			MR Egger	-0.117836	-0.2475 to 0.0118	0.066142	0.0856706
			Weighted median	-0.0911624	-0.2050 to 0.0226	0.0580669	0.116426
	TH of middle temporal gyrus with global weighted	32	Inverse variance weighted	-0.151626	-0.2765 to -0.0267	0.0637227	0.0173377	24.2105	0.885
			MR Egger	-0.136967	-0.3251 to 0.0511	0.0959627	0.163821
			Weighted median	-0.0876469	-0.2551 to 0.0798	0.0854518	0.305039
	SA of transverse temporal gyrus with global weighted	30	Inverse variance weighted	69.3405	9.5868 to 129.0942	30.4866	0.0229384	19.0032	0.963
			MR Egger	52.0014	-39.0265 to 143.0292	46.4428	0.272361
			Weighted median	57.734	-25.5652 to 141.0333	42.4996	0.174318
	TH of transverse temporal gyrus without global weighted	29	Inverse variance weighted	-0.308714	-0.5596 to -0.0578	0.128	0.0158726	22.3932	0.839
			MR Egger	-0.276026	-0.6506 to 0.0985	0.19109	0.160109
			Weighted median	-0.264123	-0.6225 to 0.0942	0.182826	0.148551
cholecystitis	TH of para hippocampal with global weighted	8	Inverse variance weighted	-0.00660294	-0.0124 to -0.0009	0.00293411	0.0244229	1.5622	0.82
			MR Egger	-0.00247595	-0.0160 to 0.0110	0.00688008	0.731271
			Weighted median	-0.00792903	-0.0153 to -0.0006	0.00375685	0.0348109
	SA of para hippocampal without global weighted	11	Inverse variance weighted	-8.19168	-16.0723 to -0.3111	4.02072	0.0416131	4.18673	0.721
			MR Egger	-18.0935	-37.1614 to 0.9743	9.7285	0.0958366
			Weighted median	-11.8286	-22.3232 to -1.3341	5.35435	0.0271632
SNPs number of single-nucleotide polymorphisms, CI confidence interval, IVW inverse variance-weighted method, SE standard error

## Sheet: Sheet1
Table S1 Harmonization details for the association between total bilirubin and pars opercularis thickness (with global weighted)
SNP	effect_allele.exposure	other_allele.exposure	effect_allele.outcome	other_allele.outcome	beta.exposure	beta.outcome	eaf.exposure	eaf.outcome	se.outcome	pval.outcome	se.exposure	pval.exposure	F-values	palindromic	ambiguous	Harmonization_Status	remove
rs111436895	T	A	A	G	0.068845	0.0024	0.19806	0.9764	0.0027	0.3739	0.0028831	6.53e-126	570.198	TRUE	FALSE	Excluded	TRUE
rs117051485	A	G	A	C	0.082612	0.0003	0.052931	0.9717	0.0028	0.906	0.0051218	1.66e-58	260.16	FALSE	FALSE	Excluded	TRUE
rs12672530	C	T	G	C	0.11828	0.001	0.043704	0.3398	0.0007	0.1941	0.0057648	1.7e-93	420.973	FALSE	FALSE	Excluded	TRUE
rs142641190	A	C	A	G	-0.017241	-0.0059	0.13463	0.0134	0.0036	0.1026	0.0033917	3.71e-07	25.8399	FALSE	FALSE	Excluded	TRUE
rs143234824	A	G	G	C	-0.034089	-0.0003	0.326	0.9775	0.0034	0.931	0.0024521	6.31e-44	193.265	FALSE	FALSE	Excluded	TRUE
rs182969725	A	T	A	G	0.045313	-0.0016	0.11495	0.9865	0.0035	0.6448	0.0036124	4.38e-36	157.345	TRUE	FALSE	Excluded	TRUE
rs185936145	G	A	T	A	-0.027404	-0.0048	0.12284	0.9836	0.0038	0.2093	0.0035052	5.39e-15	61.1227	FALSE	FALSE	Excluded	TRUE
rs2281074	C	T	T	G	0.028655	0	0.19262	0.1888	0.0009	0.9793	0.0029121	7.62e-23	96.8252	FALSE	FALSE	Excluded	TRUE
rs4000713	C	G	A	G	0.041043	-0.0003	0.12444	0.2932	0.0008	0.6938	0.0034834	4.87e-32	138.826	TRUE	FALSE	Excluded	TRUE
rs609320	A	G	G	C	0.060415	0.0003	0.073319	0.8424	0.0013	0.8415	0.0044986	4.14e-41	180.358	FALSE	FALSE	Excluded	TRUE
rs7131990	C	G	T	C	-0.080043	-0.0012	0.25154	0.9369	0.0015	0.426	0.0026451	1e-200	915.72	TRUE	FALSE	Excluded	TRUE
rs79836008	G	T	A	G	0.076675	0.0008	0.19432	0.9638	0.002	0.6832	0.0029065	3.28e-153	695.932	FALSE	FALSE	Excluded	TRUE
rs10003923	C	T	C	T	0.014443	-0.001	0.41903	0.416	0.0007	0.1698	0.0023415	6.91e-10	38.0475	FALSE	FALSE	Retained	FALSE
rs10459917	C	A	C	A	0.015367	0.0009	0.20307	0.2029	0.0009	0.3053	0.0028644	8.11e-08	28.7813	FALSE	FALSE	Retained	FALSE
rs10478063	T	G	T	G	-0.013596	0.001	0.3244	0.3248	0.0007	0.1657	0.0024694	3.68e-08	30.3137	FALSE	FALSE	Retained	FALSE
rs1047891	A	C	A	C	0.022955	0.0011	0.31574	0.3181	0.0008	0.1719	0.0024728	1.65e-20	86.1741	FALSE	FALSE	Retained	FALSE
rs10495928	G	A	G	A	-0.013791	-0.0005	0.33575	0.3374	0.0007	0.5383	0.0024345	1.47e-08	32.0902	FALSE	FALSE	Retained	FALSE
rs10750766	A	C	A	C	-0.011698	0.0012	0.28912	0.7071	0.0008	0.149	0.0025379	4.04e-06	21.2459	FALSE	FALSE	Retained	FALSE
rs10793128	A	G	A	G	0.035004	-0.0007	0.092331	0.097	0.0012	0.5523	0.0039888	1.71e-18	77.0107	FALSE	FALSE	Retained	FALSE
rs10876376	A	G	A	G	0.014429	-0.0008	0.4521	0.5493	0.0007	0.2971	0.0023213	5.11e-10	38.6376	FALSE	FALSE	Retained	FALSE
rs10955277	T	C	T	C	0.010919	-0.0007	0.45032	0.4472	0.0007	0.3193	0.0023241	2.63e-06	22.0727	FALSE	FALSE	Retained	FALSE
rs11051970	T	G	T	G	0.011504	-0.0007	0.30425	0.3229	0.0007	0.326	0.0024931	3.94e-06	21.2921	FALSE	FALSE	Retained	FALSE
rs11057278	C	A	C	A	0.031926	0.0015	0.031686	0.0346	0.0021	0.4918	0.0065599	1.13e-06	23.6862	FALSE	FALSE	Retained	FALSE
rs11129096	G	A	G	A	0.011553	-0.0004	0.34166	0.6692	0.0007	0.576	0.0024431	2.26e-06	22.3618	FALSE	FALSE	Retained	FALSE
rs111459971	C	G	C	G	0.016743	0.0003	0.16103	0.1685	0.001	0.7696	0.0031346	9.23e-08	28.53	TRUE	FALSE	Retained	FALSE
rs111570261	T	C	T	C	0.055341	-0.0047	0.026037	0.0264	0.0031	0.1297	0.0077019	6.72e-13	51.6295	FALSE	FALSE	Retained	FALSE
rs11185654	G	C	G	C	-0.016839	-0.0006	0.30298	0.2976	0.0008	0.4171	0.0025063	1.84e-11	45.1405	TRUE	FALSE	Retained	FALSE
rs11224309	G	C	G	C	0.022817	0.001	0.097333	0.1017	0.0012	0.3772	0.00388	4.09e-09	34.5823	TRUE	FALSE	Retained	FALSE
rs11260930	G	A	G	A	0.011362	-0.0001	0.4737	0.4781	0.0007	0.9388	0.002316	9.31e-07	24.0676	FALSE	FALSE	Retained	FALSE
rs113558941	C	T	C	T	0.040747	-0.0006	0.017578	0.0186	0.0028	0.8237	0.0088286	3.93e-06	21.3014	FALSE	FALSE	Retained	FALSE
rs114165349	C	G	C	G	0.074856	-0.0017	0.023542	0.0318	0.0023	0.4616	0.0076336	1.07e-22	96.16	TRUE	FALSE	Retained	FALSE
rs11495610	T	C	T	C	-0.015498	-0.0015	0.21323	0.2142	0.0009	0.08737	0.0028388	4.78e-08	29.8045	FALSE	FALSE	Retained	FALSE
rs115550286	G	A	G	A	-0.02907	0.0016	0.045456	0.0461	0.002	0.4305	0.0057792	4.9e-07	25.302	FALSE	FALSE	Retained	FALSE
rs11611012	A	G	A	G	-0.014797	0.0004	0.1664	0.1689	0.0009	0.6591	0.0030874	1.65e-06	22.97	FALSE	FALSE	Retained	FALSE
rs117068593	T	C	T	C	0.01513	0.0001	0.1897	0.1844	0.001	0.9264	0.0029399	2.66e-07	26.4858	FALSE	FALSE	Retained	FALSE
rs117093892	A	C	A	C	-0.028741	-0.0013	0.036571	0.0377	0.0023	0.555	0.0061242	2.69e-06	22.0244	FALSE	FALSE	Retained	FALSE
rs11740038	C	A	C	A	0.011162	-0.0009	0.49985	0.4949	0.0007	0.2058	0.0023137	1.41e-06	23.2739	FALSE	FALSE	Retained	FALSE
rs11917973	T	C	T	C	0.013364	0.0007	0.46343	0.4459	0.0008	0.3612	0.0023178	8.14e-09	33.2446	FALSE	FALSE	Retained	FALSE
rs11920090	A	T	A	T	0.02812	0.0004	0.12425	0.1351	0.001	0.6796	0.0034862	7.28e-16	65.0618	TRUE	FALSE	Retained	FALSE
rs12194000	G	A	G	A	0.015441	-0.0002	0.23725	0.207	0.0012	0.8705	0.0027188	1.36e-08	32.2549	FALSE	FALSE	Retained	FALSE
rs12327253	G	A	G	A	-0.011892	0.0008	0.28644	0.2819	0.0009	0.3782	0.0025776	3.96e-06	21.2852	FALSE	FALSE	Retained
rs12651414	A	C	A	C	0.014868	-0.0001	0.23785	0.2446	0.0008	0.9112	0.0027023	3.76e-08	30.2718	FALSE	FALSE	Retained
rs1292042	G	A	G	A	-0.024714	-0.0012	0.19815	0.198	0.0009	0.1813	0.0028816	9.81e-18	73.5561	FALSE	FALSE	Retained
rs12938360	C	T	C	T	0.017978	-0.0006	0.19197	0.1965	0.0009	0.5251	0.0029528	1.14e-09	37.0693	FALSE	FALSE	Retained
rs13092376	C	A	C	A	0.013718	0.0006	0.41903	0.4076	0.0007	0.4391	0.002338	4.43e-09	34.4265	FALSE	FALSE	Retained
rs13171367	G	A	G	A	-0.019283	0.0008	0.19125	0.1831	0.0009	0.3609	0.0029279	4.53e-11	43.3747	FALSE	FALSE	Retained
rs13234899	C	T	C	T	0.01172	-0.0004	0.47842	0.4874	0.0007	0.5739	0.0022996	3.46e-07	25.9747	FALSE	FALSE	Retained
rs143222081	A	G	A	G	-0.17669	-0.0025	0.0083224	0.0099	0.0046	0.5862	0.012797	2.39e-43	190.637	FALSE	FALSE	Retained
rs144106938	C	T	C	T	0.48635	-0.0049	0.0082391	0.0138	0.0049	0.3157	0.013961	1e-200	1213.57	FALSE	FALSE	Retained
rs1474865	C	G	C	G	-0.0248	-0.0023	0.11746	0.119	0.0013	0.09403	0.0036035	5.9e-12	47.3646	TRUE	FALSE	Retained
rs1475398	G	C	G	C	-0.012421	0.0002	0.27367	0.2777	0.0008	0.7804	0.0025806	1.49e-06	23.1671	TRUE	FALSE	Retained
rs148678716	A	G	A	G	0.01299	-0.0006	0.23112	0.2168	0.001	0.5382	0.0027782	2.93e-06	21.8621	FALSE	FALSE	Retained
rs1490384	T	C	T	C	-0.016416	-0.0013	0.49816	0.5066	0.0007	0.08393	0.0023005	9.63e-13	50.9202	FALSE	FALSE	Retained
rs149753	G	T	G	T	0.01296	-0.0003	0.21303	0.2162	0.0009	0.7294	0.0028242	4.46e-06	21.0581	FALSE	FALSE	Retained
rs150754448	A	G	A	G	0.017943	0.0013	0.15553	0.1539	0.001	0.1805	0.003177	1.63e-08	31.8974	FALSE	FALSE	Retained
rs1549619	T	G	T	G	-0.010978	-0.0002	0.40321	0.6057	0.0007	0.8066	0.0023379	2.66e-06	22.0493	FALSE	FALSE	Retained
rs1549883	C	A	C	A	-0.015373	0.0002	0.19882	0.8056	0.0009	0.8528	0.0028846	9.86e-08	28.4018	FALSE	FALSE	Retained
rs1661052	A	G	A	G	-0.051709	-0.0003	0.091152	0.9076	0.0013	0.8051	0.0039988	3.07e-38	167.214	FALSE	FALSE	Retained
rs17316633	A	G	A	G	0.016561	0.0004	0.26445	0.2576	0.0008	0.5839	0.0026065	2.1e-10	40.3699	FALSE	FALSE	Retained
rs174574	C	A	C	A	0.021419	-0.0006	0.353	0.6498	0.0007	0.4382	0.0024093	6.15e-19	79.0345	FALSE	FALSE	Retained
rs17567190	T	C	T	C	-0.019101	-0.001	0.16525	0.172	0.001	0.2916	0.0031181	9.02e-10	37.526	FALSE	FALSE	Retained
rs1762486	A	G	A	G	0.017215	0.0004	0.34361	0.6692	0.0008	0.6239	0.0024527	2.24e-12	49.2635	FALSE	FALSE	Retained
rs17863770	G	A	G	A	-0.072168	-0.0007	0.027066	0.0328	0.0022	0.7522	0.0072734	3.36e-23	98.4497	FALSE	FALSE	Retained
rs1800600	A	G	A	G	-0.012924	-0.0012	0.31389	0.6767	0.0008	0.1095	0.0024927	2.17e-07	26.8815	FALSE	FALSE	Retained
rs1800758	A	G	A	G	0.062845	-0.0001	0.078833	0.1165	0.0011	0.9067	0.0042714	5.5e-49	216.472	FALSE	FALSE	Retained
rs1800759	G	T	G	T	-0.01631	0.0012	0.3861	0.6085	0.0007	0.1029	0.0023692	5.83e-12	47.3919	FALSE	FALSE	Retained
rs1800961	T	C	T	C	0.062367	-0.0022	0.031428	0.0345	0.002	0.265	0.0065873	2.88e-21	89.6385	FALSE	FALSE	Retained
rs1810504	C	G	C	G	0.018062	-0.0015	0.1538	0.1547	0.001	0.1241	0.0031864	1.44e-08	32.1315	TRUE	FALSE	Retained
rs181207	T	C	T	C	-0.019901	0.0008	0.3362	0.338	0.0008	0.3309	0.0024424	3.72e-16	66.3921	FALSE	FALSE	Retained
rs1874121	T	C	T	C	0.020992	-0.001	0.33965	0.3385	0.0008	0.195	0.0024332	6.31e-18	74.4307	FALSE	FALSE	Retained
rs1891058	A	G	A	G	-0.012545	0.0008	0.3932	0.6087	0.0007	0.2628	0.0023629	1.1e-07	28.1871	FALSE	FALSE	Retained
rs1932225	A	T	A	T	0.0115	0.001	0.32762	0.3452	0.0007	0.1717	0.0024731	3.32e-06	21.6228	TRUE	FALSE	Retained
rs2035403	G	A	G	A	-0.017384	0.0004	0.39977	0.395	0.0007	0.5885	0.0023454	1.25e-13	54.9371	FALSE	FALSE	Retained
rs2053799	G	A	G	A	0.014446	-0.0001	0.42453	0.5738	0.0007	0.9381	0.0023318	5.82e-10	38.3807	FALSE	FALSE	Retained
rs2068888	A	G	A	G	0.030821	0.0003	0.44882	0.4557	0.0007	0.6505	0.0023091	1.25e-40	178.159	FALSE	FALSE	Retained
rs2083637	G	A	G	A	-0.012119	-0.0005	0.26439	0.2665	0.0008	0.5655	0.0026055	3.3e-06	21.6347	FALSE	FALSE	Retained
rs2131354	A	G	A	G	0.011193	-0.0007	0.47202	0.5252	0.0007	0.3541	0.0023063	1.22e-06	23.5538	FALSE	FALSE	Retained
rs2230657	A	G	A	G	-0.010662	-0.0005	0.46687	0.4702	0.0007	0.5354	0.0023067	3.8e-06	21.3646	FALSE	FALSE	Retained
rs2245095	T	C	T	C	-0.042957	0.0016	0.088059	0.0967	0.0012	0.198	0.0040543	3.16e-26	112.263	FALSE	FALSE	Retained
rs2294915	T	C	T	C	0.014959	-0.0015	0.23109	0.2411	0.0008	0.07775	0.0027269	4.12e-08	30.0931	FALSE	FALSE	Retained
rs2296804	G	C	G	C	-0.017521	-0.0003	0.41186	0.4199	0.0007	0.7085	0.0023352	6.24e-14	56.295	TRUE	FALSE	Retained
rs247831	G	C	G	C	-0.015026	0.0001	0.25521	0.2539	0.0008	0.9065	0.0026434	1.32e-08	32.3118	TRUE	FALSE	Retained
rs2519093	T	C	T	C	-0.021101	0.0015	0.18402	0.1943	0.0009	0.1076	0.0029735	1.28e-12	50.3582	FALSE	FALSE	Retained
rs2522051	C	T	C	T	-0.015356	0.0007	0.45369	0.4623	0.0007	0.3526	0.0023086	2.9e-11	44.2445	FALSE	FALSE	Retained
rs255141	T	A	T	A	-0.011282	-0.0001	0.41164	0.4079	0.0007	0.8716	0.0023479	1.55e-06	23.0894	TRUE	FALSE	Retained
rs2657878	T	C	T	C	0.017541	-0.0011	0.17899	0.1785	0.001	0.2475	0.0030115	5.73e-09	33.9268	FALSE	FALSE	Retained
rs2738783	G	T	G	T	-0.014287	0.0005	0.21307	0.797	0.0009	0.5657	0.0028235	4.2e-07	25.6039	FALSE	FALSE	Retained
rs2792759	T	C	T	C	-0.019301	-0.0001	0.27416	0.7143	0.0008	0.9279	0.0025782	7.11e-14	56.0437	FALSE	FALSE	Retained
rs2850247	A	C	A	C	0.011784	0.0008	0.28603	0.2964	0.0008	0.2895	0.0025519	3.88e-06	21.3235	FALSE	FALSE	Retained
rs28505677	G	C	G	C	0.012869	-0.0008	0.23724	0.2329	0.0008	0.3252	0.002721	2.25e-06	22.3683	TRUE	FALSE	Retained
rs28554139	T	C	T	C	-0.012147	0.0013	0.26085	0.2558	0.0008	0.1194	0.0026245	3.69e-06	21.4213	FALSE	FALSE	Retained
rs28712821	A	G	A	G	0.010843	-0.001	0.39343	0.5876	0.0007	0.1812	0.0023752	4.99e-06	20.84	FALSE	FALSE	Retained
rs28948388	T	A	T	A	-0.24609	0.0032	0.044124	0.0491	0.0019	0.1027	0.0057223	1e-200	1849.47	TRUE	FALSE	Retained
rs2978457	C	T	C	T	-0.013338	0.0007	0.48175	0.4902	0.0008	0.3714	0.0023029	6.98e-09	33.5453	FALSE	FALSE	Retained
rs3024740	T	C	T	C	-0.01131	0.0006	0.32303	0.3213	0.0009	0.5405	0.0024758	4.92e-06	20.8686	FALSE	FALSE	Retained
rs304584	C	T	C	T	0.012451	-0.0002	0.24701	0.7417	0.001	0.8542	0.0026843	3.51e-06	21.5152	FALSE	FALSE	Retained
rs3106819	A	C	A	C	0.01255	-0.0007	0.46033	0.4797	0.0007	0.3633	0.0023082	5.42e-08	29.5625	FALSE	FALSE	Retained
rs34407071	A	G	A	G	0.012189	0.0005	0.39709	0.3382	0.0009	0.5288	0.0024497	6.5e-07	24.7577	FALSE	FALSE	Retained
rs34979631	T	C	T	C	0.01548	-0.0004	0.22557	0.2323	0.0008	0.6078	0.0027584	2e-08	31.494	FALSE	FALSE	Retained
rs3768321	T	G	T	G	-0.019732	0.0016	0.19677	0.1909	0.0009	0.08233	0.0028972	9.72e-12	46.3858	FALSE	FALSE	Retained
rs3782123	A	C	A	C	0.012196	-0.0001	0.26688	0.7246	0.0008	0.8959	0.0026092	2.95e-06	21.8484	FALSE	FALSE	Retained
rs3789129	C	A	C	A	-0.014489	0.0004	0.17578	0.1782	0.0009	0.6577	0.0030287	1.72e-06	22.8857	FALSE	FALSE	Retained
rs3789504	T	C	T	C	-0.015584	0.0009	0.15024	0.156	0.001	0.3659	0.0032304	1.41e-06	23.2726	FALSE	FALSE	Retained
rs3795503	T	C	T	C	0.011575	-0.0011	0.31562	0.3169	0.0008	0.1871	0.002475	2.91e-06	21.8722	FALSE	FALSE	Retained
rs3851298	C	T	C	T	-0.020961	0.0015	0.098032	0.8798	0.0012	0.199	0.0038723	6.2e-08	29.3012	FALSE	FALSE	Retained
rs3909679	G	A	G	A	-0.011697	0.0005	0.30972	0.3156	0.0008	0.5396	0.0024801	2.4e-06	22.2439	FALSE	FALSE	Retained
rs4129887	C	T	C	T	-0.012777	-0.001	0.4367	0.5556	0.0007	0.1533	0.0023142	3.37e-08	30.4829	FALSE	FALSE	Retained
rs41318029	A	G	A	G	0.046611	-0.0061	0.017614	0.0198	0.0033	0.05876	0.0087422	9.73e-08	28.4273	FALSE	FALSE	Retained
rs4243177	G	A	G	A	0.014842	-0.0007	0.37505	0.6176	0.0007	0.3142	0.0023673	3.63e-10	39.3078	FALSE	FALSE	Retained
rs4410790	C	T	C	T	-0.030102	-0.0003	0.36577	0.6232	0.0007	0.6653	0.0023888	2.12e-36	158.793	FALSE	FALSE	Retained
rs4671605	T	C	T	C	0.020434	-0.0008	0.26554	0.7269	0.0008	0.3541	0.0026198	6.23e-15	60.8374	FALSE	FALSE	Retained
rs4680338	G	C	G	C	-0.015582	0.0003	0.40238	0.4176	0.0007	0.6996	0.0023615	4.17e-11	43.5382	TRUE	FALSE	Retained
rs4737010	A	G	A	G	-0.030016	0.0007	0.22802	0.2391	0.0008	0.429	0.0027448	7.87e-28	119.587	FALSE	FALSE	Retained
rs4741883	T	C	T	C	0.014065	0.0014	0.17276	0.8331	0.001	0.1429	0.0030379	3.66e-06	21.4354	FALSE	FALSE	Retained
rs4790908	G	T	G	T	-0.01836	0.0004	0.19444	0.2017	0.0009	0.6235	0.0029084	2.75e-10	39.8508	FALSE	FALSE	Retained
rs4793943	G	C	G	C	-0.016697	0.0005	0.17343	0.1764	0.0009	0.5643	0.0030433	4.11e-08	30.1014	TRUE	FALSE	Retained
rs4808579	C	T	C	T	-0.01835	-0.0005	0.39175	0.3937	0.0007	0.488	0.0023574	7.06e-15	60.5906	FALSE	FALSE	Retained
rs4823086	T	C	T	C	0.017674	0.0003	0.1271	0.1259	0.0011	0.7988	0.0034517	3.05e-07	26.2182	FALSE	FALSE	Retained
rs4874171	T	C	T	C	-0.011581	-0.0008	0.36841	0.6096	0.0008	0.3216	0.0023933	1.31e-06	23.4152	FALSE	FALSE	Retained
rs4925546	G	A	G	A	-0.015625	-0.0007	0.36965	0.621	0.0007	0.3631	0.0023838	5.58e-11	42.9636	FALSE	FALSE	Retained
rs4925753	T	C	T	C	0.017196	0.0001	0.11003	0.1092	0.0011	0.9369	0.003676	2.9e-06	21.8828	FALSE	FALSE	Retained
rs4979863	T	C	T	C	-0.014062	-0.0011	0.23242	0.2439	0.0011	0.3367	0.0029031	1.27e-06	23.4623	FALSE	FALSE	Retained
rs499166	T	A	T	A	-0.011964	0	0.31515	0.3074	0.0008	0.9776	0.002484	1.46e-06	23.198	TRUE	FALSE	Retained
rs508293	A	G	A	G	0.019622	-0.0002	0.482	0.529	0.0007	0.7822	0.0023113	2.08e-17	72.0732	FALSE	FALSE	Retained
rs56094562	C	A	C	A	0.02555	-0.0008	0.34479	0.3532	0.0007	0.2979	0.0024229	5.39e-26	111.202	FALSE	FALSE	Retained
rs58542926	T	C	T	C	0.039609	-0.0025	0.075479	0.0771	0.0014	0.06542	0.0043551	9.52e-20	82.7164	FALSE	FALSE	Retained
rs6119946	A	G	A	G	-0.011572	-0.0009	0.42348	0.4228	0.0007	0.2271	0.0023369	7.35e-07	24.5209	FALSE	FALSE	Retained
rs6129760	G	A	G	A	0.017471	-0.0004	0.32286	0.3257	0.0007	0.5534	0.0024611	1.26e-12	50.3938	FALSE	FALSE	Retained
rs61750929	T	C	T	C	0.048545	-0.0014	0.055055	0.0571	0.0015	0.3552	0.0050544	7.71e-22	92.2465	FALSE	FALSE	Retained
rs61984409	C	A	C	A	-0.01291	0	0.3615	0.3641	0.0007	0.9544	0.0023918	6.75e-08	29.1342	FALSE	FALSE	Retained
rs62088207	T	C	T	C	0.016695	-0.0009	0.15745	0.1486	0.001	0.3935	0.003165	1.33e-07	27.8244	FALSE	FALSE	Retained
rs627542	A	C	A	C	0.010995	-0.0012	0.3541	0.3617	0.0007	0.1008	0.0024029	4.74e-06	20.9372	FALSE	FALSE	Retained
rs6582574	A	G	A	G	0.01148	-0.0004	0.49638	0.516	0.0007	0.5548	0.0023004	6.02e-07	24.9045	FALSE	FALSE	Retained
rs6592965	A	G	A	G	-0.010849	-0.0003	0.45362	0.456	0.0007	0.7331	0.002315	2.78e-06	21.9623	FALSE	FALSE	Retained
rs662138	G	C	G	C	-0.0234	0.0001	0.18743	0.1819	0.0009	0.8715	0.0029422	1.82e-15	63.2539	TRUE	FALSE	Retained
rs66593272	T	A	T	A	0.062429	0.0016	0.037611	0.0356	0.002	0.431	0.0060444	5.29e-25	106.676	TRUE	FALSE	Retained
rs6710307	A	G	A	G	-0.01089	-0.0007	0.49372	0.4998	0.0007	0.3604	0.0023135	2.52e-06	22.1573	FALSE	FALSE	Retained
rs6711016	G	T	G	T	0.082782	-0.0004	0.052981	0.7762	0.0008	0.5948	0.0051269	1.26e-58	260.713	FALSE	FALSE	Retained
rs6734238	G	A	G	A	-0.021759	-0.0007	0.40203	0.4059	0.0007	0.3505	0.0023418	1.53e-20	86.3333	FALSE	FALSE	Retained
rs67632614	T	C	T	C	0.018481	0.0006	0.17089	0.8264	0.001	0.569	0.0030572	1.5e-09	36.5429	FALSE	FALSE	Retained
rs676388	C	T	C	T	0.019056	-0.0012	0.46412	0.5047	0.0007	0.09089	0.0023135	1.77e-16	67.846	FALSE	FALSE	Retained
rs6802898	T	C	T	C	-0.020301	-0.0007	0.12224	0.1334	0.001	0.5036	0.0035028	6.81e-09	33.5895	FALSE	FALSE	Retained
rs687339	T	C	T	C	-0.048774	-0.0004	0.22808	0.7768	0.0008	0.6706	0.0027422	9.74e-71	316.358	FALSE	FALSE	Retained
rs6875095	A	C	A	C	-0.01255	0	0.28984	0.2848	0.0009	0.9991	0.0026238	1.73e-06	22.8784	FALSE	FALSE	Retained
rs6943025	A	T	A	T	0.021864	-0.0015	0.14202	0.155	0.0011	0.1446	0.003336	5.61e-11	42.9544	TRUE	FALSE	Retained
rs7047279	C	T	C	T	0.013886	0.0005	0.43236	0.5826	0.0007	0.5315	0.0023318	2.6e-09	35.4627	FALSE	FALSE	Retained
rs7125888	C	T	C	T	-0.011605	-0.001	0.4367	0.5712	0.0007	0.1645	0.0023423	7.26e-07	24.5474	FALSE	FALSE	Retained
rs7139079	A	G	A	G	0.01424	-0.0005	0.4051	0.5838	0.0007	0.5193	0.0023474	1.31e-09	36.7998	FALSE	FALSE	Retained
rs7205582	A	G	A	G	0.011378	0.0004	0.39119	0.3922	0.0007	0.5709	0.0023594	1.42e-06	23.2557	FALSE	FALSE	Retained
rs7222046	G	A	G	A	0.016736	-0.0009	0.4314	0.4377	0.0007	0.2334	0.0023357	7.78e-13	51.3416	FALSE	FALSE	Retained
rs7223257	C	T	C	T	-0.015654	-0.0011	0.33688	0.3385	0.0007	0.1355	0.0024321	1.23e-10	41.4274	FALSE	FALSE	Retained
rs7254248	G	A	G	A	0.011574	0.0006	0.41197	0.3998	0.0007	0.3917	0.0023395	7.54e-07	24.4749	FALSE	FALSE	Retained
rs72679504	A	C	A	C	0.042097	-0.0005	0.040234	0.0431	0.0018	0.8041	0.0058785	8.02e-13	51.2825	FALSE	FALSE	Retained
rs72736715	G	C	G	C	-0.013432	-0.0006	0.23131	0.234	0.0008	0.4677	0.0027439	9.83e-07	23.9632	TRUE	FALSE	Retained
rs72835688	T	C	T	C	-0.028875	0	0.059428	0.0651	0.002	0.9899	0.0050224	8.97e-09	33.0538	FALSE	FALSE	Retained
rs73004062	G	T	G	T	-0.016043	-0.0004	0.12821	0.1183	0.0011	0.7374	0.0034568	3.47e-06	21.5389	FALSE	FALSE	Retained
rs730551	T	C	T	C	0.014236	-0.0002	0.48002	0.4753	0.0007	0.7533	0.0023116	7.34e-10	37.9272	FALSE	FALSE	Retained
rs730566	A	C	A	C	0.01647	0.0002	0.25889	0.2698	0.0008	0.8183	0.0026229	3.4e-10	39.4297	FALSE	FALSE	Retained
rs73079474	A	G	A	G	-0.068841	-0.0022	0.17839	0.9818	0.0029	0.4472	0.0030062	5.73e-116	524.395	FALSE	FALSE	Retained
rs73158180	C	A	C	A	-0.012607	0.0006	0.29427	0.3014	0.0008	0.4879	0.0025406	6.98e-07	24.6236	FALSE	FALSE	Retained
rs73579370	C	T	C	T	0.012785	-0.0016	0.2467	0.2478	0.0009	0.09811	0.0027443	3.18e-06	21.7039	FALSE	FALSE	Retained
rs73971708	G	A	G	A	0.015547	0.0002	0.17109	0.1666	0.001	0.8602	0.0030578	3.69e-07	25.8509	FALSE	FALSE	Retained
rs74882705	G	A	G	A	0.37062	-0.0052	0.014027	0.0165	0.0032	0.1048	0.0098876	1e-200	1405	FALSE	FALSE	Retained
rs7526446	A	C	A	C	0.019909	-0.0003	0.36291	0.5556	0.0009	0.7331	0.0024179	1.82e-16	67.7988	FALSE	FALSE	Retained
rs7667722	A	G	A	G	-0.014574	0.0013	0.49561	0.4994	0.0008	0.1225	0.0022997	2.34e-10	40.162	FALSE	FALSE	Retained
rs77010084	G	C	G	C	-0.016906	0.0003	0.11663	0.1209	0.0011	0.8102	0.0036068	2.77e-06	21.9704	TRUE	FALSE	Retained
rs7746595	G	A	G	A	-0.011148	-0.0006	0.36923	0.3768	0.0007	0.4371	0.0023832	2.9e-06	21.8813	FALSE	FALSE	Retained
rs7894137	T	C	T	C	-0.02425	0.0012	0.15371	0.1498	0.001	0.2313	0.0031842	2.63e-14	57.9993	FALSE	FALSE	Retained
rs79170239	T	C	T	C	0.033344	-0.0002	0.18799	0.1907	0.0009	0.8568	0.002937	7.26e-30	128.892	FALSE	FALSE	Retained
rs7947951	G	A	G	A	-0.022265	-0.0003	0.30882	0.6773	0.0008	0.6665	0.0024863	3.41e-19	80.1933	FALSE	FALSE	Retained
rs8041523	T	C	T	C	0.013006	0.0002	0.42586	0.4117	0.0007	0.8334	0.0023256	2.24e-08	31.2765	FALSE	FALSE	Retained
rs8139674	A	C	A	C	0.012344	-0.0002	0.47915	0.4517	0.0008	0.8101	0.0023505	1.51e-07	27.5798	FALSE	FALSE	Retained
rs855791	G	A	G	A	0.028692	-0.0003	0.43834	0.5631	0.0007	0.6687	0.0023248	5.48e-35	152.318	FALSE	FALSE	Retained
rs857720	C	T	C	T	-0.032157	0	0.26657	0.2675	0.0008	0.9965	0.0025969	3.29e-35	153.335	FALSE	FALSE	Retained
rs873642	T	C	T	C	-0.019433	-0.0014	0.12251	0.1234	0.0011	0.2046	0.0035084	3.04e-08	30.6804	FALSE	FALSE	Retained
rs915590	A	G	A	G	-0.045048	0.0012	0.03835	0.1563	0.001	0.2261	0.0059772	4.83e-14	56.8009	FALSE	FALSE	Retained
rs9616	T	A	T	A	0.016049	0.0012	0.29558	0.2862	0.0008	0.129	0.0025222	1.98e-10	40.489	TRUE	FALSE	Retained
rs964184	C	G	C	G	-0.031864	0.0009	0.13207	0.1394	0.001	0.3921	0.0033917	5.77e-21	88.2604	TRUE	FALSE	Retained
rs9826148	T	C	T	C	-0.023983	-0.0005	0.10871	0.1143	0.0012	0.6873	0.0037076	9.91e-11	41.8429	FALSE	FALSE	Retained
rs9841632	A	C	A	C	-0.014284	0.0014	0.17786	0.1808	0.001	0.1549	0.0030051	2e-06	22.5934	FALSE	FALSE	Retained
rs9874671	T	C	T	C	-0.013058	-0.0001	0.33512	0.6056	0.0007	0.9156	0.0024801	1.4e-07	27.7214	FALSE	FALSE	Retained
rs9903205	A	G	A	G	0.018852	-0.0003	0.20133	0.7766	0.0008	0.729	0.0028691	5.02e-11	43.1741	FALSE	FALSE	Retained

## Sheet: Sheet2
Table S2 Harmonization details for the association between PSC and SA of the parahippocampal gyrus (with global weighted)
SNP	effect_allele.exposure	other_allele.exposure	effect_allele.outcome	other_allele.outcome	beta.exposure	beta.outcome	eaf.exposure	eaf.outcome	se.outcome	pval.outcome	se.exposure	pval.exposure	F-values	palindromic	ambiguous	Harmonization_Status	remove
rs11887534	C	G	C	G	0.317358	-1.0188	0.0791135	0.0653	1.183	0.3892	0.0357362	6.65e-19	78.8646	TRUE	FALSE	Retained	FALSE
rs12368423	A	C	A	C	0.114029	-0.7883	0.242237	0.146	0.8922	0.377	0.0242547	2.58e-06	22.1024	FALSE	FALSE	Retained	FALSE
rs12455576	T	C	T	C	0.314101	-1.5696	0.0210382	0.0339	1.9384	0.4181	0.0674198	3.18e-06	21.7052	FALSE	FALSE	Retained	FALSE
rs12860390	C	T	C	T	-0.294375	-1.2163	0.0325167	0.0505	1.3166	0.3556	0.0644695	4.97e-06	20.8494	FALSE	FALSE	Retained	FALSE
rs137977673	G	A	G	A	0.248711	1.985	0.0357177	0.0333	1.6881	0.2396	0.0525454	2.21e-06	22.4037	FALSE	FALSE	Retained	FALSE
rs139778630	T	C	T	C	-0.349186	0.2764	0.0309526	0.0244	2.3913	0.908	0.0674516	2.26e-07	26.7997	FALSE	FALSE	Retained	FALSE
rs17689099	T	A	T	A	0.315153	-2.2259	0.0232663	0.0356	1.9244	0.2474	0.0644269	1e-06	23.9281	TRUE	FALSE	Retained	FALSE
rs2937369	G	C	G	C	-0.108713	0.1315	0.4698	0.4239	0.5759	0.8194	0.0209951	2.24e-07	26.8119	TRUE	TRUE	Retained	FALSE
rs4261716	T	G	T	G	0.132395	0.1504	0.480233	0.4106	0.5859	0.7975	0.020951	2.63e-10	39.9332	FALSE	FALSE	Retained	FALSE
rs67033524	G	A	G	A	-0.141681	0.721	0.145381	0.1608	0.8284	0.3841	0.0307188	3.98e-06	21.2723	FALSE	FALSE	Retained	FALSE
rs73114918	T	C	T	C	0.128183	1.1703	0.195166	0.1801	0.8338	0.1604	0.0263876	1.19e-06	23.5972	FALSE	FALSE	Retained	FALSE
rs8016728	A	T	A	T	0.109869	-0.4138	0.72307	0.7527	0.6593	0.5303	0.0236878	3.51e-06	21.513	TRUE	FALSE	Retained	FALSE

## Sheet: Sheet3
Table S3 Harmonization details for the association between PSC and TH of paracentral lobule (with global weighted)
SNP	effect_allele.exposure	other_allele.exposure	effect_allele.outcome	other_allele.outcome	beta.exposure	beta.outcome	eaf.exposure	eaf.outcome	se.outcome	pval.outcome	se.exposure	pval.exposure	F-values	palindromic	ambiguous	Harmonization_Status	remove
rs11887534	C	G	C	G	0.317358	-0.0026	0.0791135	0.0646	0.0017	0.1253	0.0357362	6.65e-19	78.8646	TRUE	FALSE	Retained	FALSE
rs12368423	A	C	A	C	0.114029	0.0003	0.242237	0.148	0.0013	0.8268	0.0242547	2.58e-06	22.1024	FALSE	FALSE	Retained	FALSE
rs12455576	T	C	T	C	0.314101	0.0072	0.0210382	0.0341	0.0029	0.01417	0.0674198	3.18e-06	21.7052	FALSE	FALSE	Retained	FALSE
rs12860390	C	T	C	T	-0.294375	0.0041	0.0325167	0.0499	0.0019	0.03377	0.0644695	4.97e-06	20.8494	FALSE	FALSE	Retained	FALSE
rs137977673	G	A	G	A	0.248711	0.0005	0.0357177	0.033	0.0024	0.8462	0.0525454	2.21e-06	22.4037	FALSE	FALSE	Retained	FALSE
rs139778630	T	C	T	C	-0.349186	0.0018	0.0309526	0.0248	0.0035	0.6048	0.0674516	2.26e-07	26.7997	FALSE	FALSE	Retained	FALSE
rs17689099	T	A	T	A	0.315153	-0.0002	0.0232663	0.0351	0.0028	0.9498	0.0644269	1e-06	23.9281	TRUE	FALSE	Retained	FALSE
rs2937369	G	C	G	C	-0.108713	0.0006	0.4698	0.4256	0.0008	0.4933	0.0209951	2.24e-07	26.8119	TRUE	TRUE	Retained	FALSE
rs4261716	T	G	T	G	0.132395	0.002	0.480233	0.4083	0.0008	0.02109	0.020951	2.63e-10	39.9332	FALSE	FALSE	Retained	FALSE
rs67033524	G	A	G	A	-0.141681	0.0012	0.145381	0.1608	0.0012	0.3164	0.0307188	3.98e-06	21.2723	FALSE	FALSE	Retained	FALSE
rs73114918	T	C	T	C	0.128183	-0.0016	0.195166	0.1821	0.0012	0.1794	0.0263876	1.19e-06	23.5972	FALSE	FALSE	Retained	FALSE
rs8016728	A	T	A	T	0.109869	-0.0015	0.72307	0.7518	0.0009	0.1109	0.0236878	3.51e-06	21.513	TRUE	FALSE	Retained	FALSE

## Sheet: Sheet4
Table S4 Harmonization details for the association between PSC and SA of para hippocampal gyrus (without global weighted)
SNP	effect_allele.exposure	other_allele.exposure	effect_allele.outcome	other_allele.outcome	beta.exposure	beta.outcome	eaf.exposure	eaf.outcome	se.outcome	pval.outcome	se.exposure	pval.exposure	F-values	palindromic	ambiguous	Harmonization_Status	remove
rs111436895	T	A	A	G	0.068845	1.7189	0.19806	0.9765	2.5542	0.501	0.0028831	6.53e-126	570.198	TRUE	FALSE	Excluded	TRUE
rs117051485	A	G	A	C	0.082612	1.6721	0.052931	0.9718	2.6909	0.5343	0.0051218	1.66e-58	260.16	FALSE	FALSE	Excluded	TRUE
rs12672530	C	T	G	C	0.11828	-1.2935	0.043704	0.3407	0.7164	0.07099	0.0057648	1.7e-93	420.973	FALSE	FALSE	Excluded	TRUE
rs142641190	A	C	A	G	-0.017241	-3.1417	0.13463	0.0133	3.3796	0.3526	0.0033917	3.71e-07	25.8399	FALSE	FALSE	Excluded	TRUE
rs143234824	A	G	G	C	-0.034089	1.4201	0.326	0.9807	3.3977	0.676	0.0024521	6.31e-44	193.265	FALSE	FALSE	Excluded	TRUE
rs182969725	A	T	A	G	0.045313	-0.1268	0.11495	0.9865	3.3096	0.9694	0.0036124	4.38e-36	157.345	TRUE	FALSE	Excluded	TRUE
rs185936145	G	A	T	A	-0.027404	1.0238	0.12284	0.9845	3.6663	0.7801	0.0035052	5.39e-15	61.1227	FALSE	FALSE	Excluded	TRUE
rs2281074	C	T	T	G	0.028655	-0.1812	0.19262	0.1869	0.8789	0.8366	0.0029121	7.62e-23	96.8252	FALSE	FALSE	Excluded	TRUE
rs4000713	C	G	A	G	0.041043	-0.213	0.12444	0.2917	0.7572	0.7785	0.0034834	4.87e-32	138.826	TRUE	FALSE	Excluded	TRUE
rs7131990	C	G	T	C	-0.080043	-0.1897	0.25154	0.9376	1.4433	0.8954	0.0026451	1e-200	915.72	TRUE	FALSE	Excluded	TRUE
rs79836008	G	T	A	G	0.076675	1.7389	0.19432	0.9646	1.8961	0.3591	0.0029065	3.28e-153	695.932	FALSE	FALSE	Excluded	TRUE
rs10003923	C	T	C	T	0.014443	-0.0677	0.41903	0.4157	0.7022	0.9232	0.0023415	6.91e-10	38.0475	FALSE	FALSE	Retained	FALSE
rs10459917	C	A	C	A	0.015367	-0.5253	0.20307	0.2023	0.8521	0.5376	0.0028644	8.11e-08	28.7813	FALSE	FALSE	Retained	FALSE
rs10478063	T	G	T	G	-0.013596	0.0506	0.3244	0.3251	0.7394	0.9454	0.0024694	3.68e-08	30.3137	FALSE	FALSE	Retained	FALSE
rs1047891	A	C	A	C	0.022955	0.6542	0.31574	0.3181	0.7761	0.3992	0.0024728	1.65e-20	86.1741	FALSE	FALSE	Retained	FALSE
rs10495928	G	A	G	A	-0.013791	0.6094	0.33575	0.337	0.7201	0.3974	0.0024345	1.47e-08	32.0902	FALSE	FALSE	Retained	FALSE
rs10750766	A	C	A	C	-0.011698	0.0196	0.28912	0.7064	0.7554	0.9793	0.0025379	4.04e-06	21.2459	FALSE	FALSE	Retained	FALSE
rs10793128	A	G	A	G	0.035004	-0.4747	0.092331	0.0972	1.1863	0.6891	0.0039888	1.71e-18	77.0107	FALSE	FALSE	Retained	FALSE
rs10876376	A	G	A	G	0.014429	-0.1767	0.4521	0.5497	0.6884	0.7975	0.0023213	5.11e-10	38.6376	FALSE	FALSE	Retained	FALSE
rs10955277	T	C	T	C	0.010919	-0.5455	0.45032	0.4463	0.7124	0.4439	0.0023241	2.63e-06	22.0727	FALSE	FALSE	Retained	FALSE
rs11051970	T	G	T	G	0.011504	0.6539	0.30425	0.3216	0.7273	0.3686	0.0024931	3.94e-06	21.2921	FALSE	FALSE	Retained	FALSE
rs11057278	C	A	C	A	0.031926	-0.0107	0.031686	0.0332	2.0343	0.9958	0.0065599	1.13e-06	23.6862	FALSE	FALSE	Retained	FALSE
rs11129096	G	A	G	A	0.011553	0.2247	0.34166	0.6692	0.7322	0.7589	0.0024431	2.26e-06	22.3618	FALSE	FALSE	Retained	FALSE
rs111459971	C	G	C	G	0.016743	1.2455	0.16103	0.166	0.9645	0.1966	0.0031346	9.23e-08	28.53	TRUE	FALSE	Retained	FALSE
rs11185654	G	C	G	C	-0.016839	0.3391	0.30298	0.2997	0.7454	0.6491	0.0025063	1.84e-11	45.1405	TRUE	FALSE	Retained	FALSE
rs11224309	G	C	G	C	0.022817	-0.7609	0.097333	0.1019	1.1289	0.5003	0.00388	4.09e-09	34.5823	TRUE	FALSE	Retained	FALSE
rs11260930	G	A	G	A	0.011362	0.4739	0.4737	0.4763	0.6878	0.4908	0.002316	9.31e-07	24.0676	FALSE	FALSE	Retained	FALSE
rs113558941	C	T	C	T	0.040747	3.2982	0.017578	0.0187	2.7234	0.2259	0.0088286	3.93e-06	21.3014	FALSE	FALSE	Retained	FALSE
rs114165349	C	G	C	G	0.074856	-0.2509	0.023542	0.0303	2.302	0.9132	0.0076336	1.07e-22	96.16	TRUE	FALSE	Retained	FALSE
rs11495610	T	C	T	C	-0.015498	-1.3022	0.21323	0.2142	0.8478	0.1245	0.0028388	4.78e-08	29.8045	FALSE	FALSE	Retained	FALSE
rs115550286	G	A	G	A	-0.02907	-0.6705	0.045456	0.0468	1.9254	0.7277	0.0057792	4.9e-07	25.302	FALSE	FALSE	Retained	FALSE
rs11611012	A	G	A	G	-0.014797	-2.1279	0.1664	0.1685	0.9143	0.01994	0.0030874	1.65e-06	22.97	FALSE	FALSE	Retained	FALSE
rs117068593	T	C	T	C	0.01513	2.1521	0.1897	0.1855	0.8993	0.0167	0.0029399	2.66e-07	26.4858	FALSE	FALSE	Retained	FALSE
rs117093892	A	C	A	C	-0.028741	-0.8812	0.036571	0.0354	2.179	0.6859	0.0061242	2.69e-06	22.0244	FALSE	FALSE	Retained	FALSE
rs11740038	C	A	C	A	0.011162	0.2079	0.49985	0.4955	0.7042	0.7678	0.0023137	1.41e-06	23.2739	FALSE	FALSE	Retained	FALSE
rs11917973	T	C	T	C	0.013364	0.4689	0.46343	0.4466	0.7546	0.5344	0.0023178	8.14e-09	33.2446	FALSE	FALSE	Retained	FALSE
rs11920090	A	T	A	T	0.02812	0.1196	0.12425	0.1343	0.9972	0.9046	0.0034862	7.28e-16	65.0618	TRUE	FALSE	Retained	FALSE
rs12194000	G	A	G	A	0.015441	1.1522	0.23725	0.2105	1.1327	0.3091	0.0027188	1.36e-08	32.2549	FALSE	FALSE	Retained	FALSE
rs12327253	G	A	G	A	-0.011892	-0.88	0.28644	0.285	0.8656	0.3093	0.0025776	3.96e-06	21.2852	FALSE	FALSE	Retained	FALSE
rs12651414	A	C	A	C	0.014868	0.9777	0.23785	0.2431	0.795	0.2188	0.0027023	3.76e-08	30.2718	FALSE	FALSE	Retained	FALSE
rs1292042	G	A	G	A	-0.024714	0.994	0.19815	0.1989	0.8713	0.2539	0.0028816	9.81e-18	73.5561	FALSE	FALSE	Retained	FALSE
rs12938360	C	T	C	T	0.017978	-0.1729	0.19197	0.1984	0.8684	0.8422	0.0029528	1.14e-09	37.0693	FALSE	FALSE	Retained	FALSE
rs13092376	C	A	C	A	0.013718	0.603	0.41903	0.408	0.7093	0.3952	0.002338	4.43e-09	34.4265	FALSE	FALSE	Retained	FALSE
rs13171367	G	A	G	A	-0.019283	-0.4434	0.19125	0.1838	0.8968	0.621	0.0029279	4.53e-11	43.3747	FALSE	FALSE	Retained	FALSE
rs13234899	C	T	C	T	0.01172	0.0069	0.47842	0.4868	0.6864	0.992	0.0022996	3.46e-07	25.9747	FALSE	FALSE	Retained	FALSE
rs143222081	A	G	A	G	-0.17669	12.4756	0.0083224	0.0095	4.574	0.006381	0.012797	2.39e-43	190.637	FALSE	FALSE	Retained	FALSE
rs1474865	C	G	C	G	-0.0248	-1.1909	0.11746	0.1175	1.3097	0.3632	0.0036035	5.9e-12	47.3646	TRUE	FALSE	Retained	FALSE
rs1475398	G	C	G	C	-0.012421	0.4341	0.27367	0.2746	0.7635	0.5696	0.0025806	1.49e-06	23.1671	TRUE	FALSE	Retained	FALSE
rs148678716	A	G	A	G	0.01299	-0.2642	0.23112	0.2179	0.9405	0.7788	0.0027782	2.93e-06	21.8621	FALSE	FALSE	Retained	FALSE
rs1490384	T	C	T	C	-0.016416	0.6381	0.49816	0.506	0.6859	0.3522	0.0023005	9.63e-13	50.9202	FALSE	FALSE	Retained	FALSE
rs149753	G	T	G	T	0.01296	-1.3293	0.21303	0.2145	0.8714	0.1271	0.0028242	4.46e-06	21.0581	FALSE	FALSE	Retained	FALSE
rs150754448	A	G	A	G	0.017943	-0.0986	0.15553	0.1521	0.9533	0.9176	0.003177	1.63e-08	31.8974	FALSE	FALSE	Retained	FALSE
rs1549619	T	G	T	G	-0.010978	-0.4689	0.40321	0.6052	0.6988	0.5022	0.0023379	2.66e-06	22.0493	FALSE	FALSE	Retained	FALSE
rs1549883	C	A	C	A	-0.015373	-1.5192	0.19882	0.8067	0.8658	0.07932	0.0028846	9.86e-08	28.4018	FALSE	FALSE	Retained	FALSE
rs157594	G	T	G	T	0.018193	-0.4396	0.38412	0.5758	0.8843	0.6191	0.0024468	1.05e-13	55.2856	FALSE	FALSE	Retained	FALSE
rs1623000	T	C	T	C	-0.011674	0.3215	0.3173	0.3278	0.7856	0.6824	0.0024959	2.91e-06	21.8769	FALSE	FALSE	Retained	FALSE
rs1661052	A	G	A	G	-0.051709	-1.6455	0.091152	0.9076	1.2418	0.1852	0.0039988	3.07e-38	167.214	FALSE	FALSE	Retained	FALSE
rs17316633	A	G	A	G	0.016561	0.1656	0.26445	0.2562	0.7838	0.8326	0.0026065	2.1e-10	40.3699	FALSE	FALSE	Retained	FALSE
rs174574	C	A	C	A	0.021419	-1.2438	0.353	0.6511	0.7184	0.08341	0.0024093	6.15e-19	79.0345	FALSE	FALSE	Retained	FALSE
rs17476364	C	T	C	T	0.08285	-0.0224	0.10984	0.1021	1.1476	0.9844	0.0036765	2.27e-112	507.827	FALSE	FALSE	Retained	FALSE
rs17567190	T	C	T	C	-0.019101	-1.159	0.16525	0.1731	0.9234	0.2095	0.0031181	9.02e-10	37.526	FALSE	FALSE	Retained	FALSE
rs1762486	A	G	A	G	0.017215	-0.2853	0.34361	0.6692	0.7501	0.7037	0.0024527	2.24e-12	49.2635	FALSE	FALSE	Retained	FALSE
rs17863770	G	A	G	A	-0.072168	-1.9965	0.027066	0.0332	2.138	0.3504	0.0072734	3.36e-23	98.4497	FALSE	FALSE	Retained	FALSE
rs1800600	A	G	A	G	-0.012924	0.2072	0.31389	0.6762	0.7283	0.776	0.0024927	2.17e-07	26.8815	FALSE	FALSE	Retained	FALSE
rs1800758	A	G	A	G	0.062845	0.277	0.078833	0.1171	1.0672	0.7952	0.0042714	5.5e-49	216.472	FALSE	FALSE	Retained	FALSE
rs1800759	G	T	G	T	-0.01631	0.0886	0.3861	0.609	0.6982	0.899	0.0023692	5.83e-12	47.3919	FALSE	FALSE	Retained	FALSE
rs1800961	T	C	T	C	0.062367	-0.6192	0.031428	0.0325	1.9878	0.7554	0.0065873	2.88e-21	89.6385	FALSE	FALSE	Retained	FALSE
rs1810504	C	G	C	G	0.018062	0.212	0.1538	0.1541	0.9727	0.8274	0.0031864	1.44e-08	32.1315	TRUE	FALSE	Retained	FALSE
rs181207	T	C	T	C	-0.019901	-1.5569	0.3362	0.336	0.7615	0.04091	0.0024424	3.72e-16	66.3921	FALSE	FALSE	Retained	FALSE
rs1874121	T	C	T	C	0.020992	-0.2997	0.33965	0.3376	0.7469	0.6882	0.0024332	6.31e-18	74.4307	FALSE	FALSE	Retained	FALSE
rs1891058	A	G	A	G	-0.012545	-0.1575	0.3932	0.6091	0.707	0.8237	0.0023629	1.1e-07	28.1871	FALSE	FALSE	Retained	FALSE
rs1896995	T	C	T	C	-0.030001	0.9634	0.485	0.5069	0.7006	0.1691	0.0023131	1.85e-38	168.222	FALSE	FALSE	Retained	FALSE
rs1932225	A	T	A	T	0.0115	0.3931	0.32762	0.345	0.747	0.5987	0.0024731	3.32e-06	21.6228	TRUE	FALSE	Retained	FALSE
rs1992769	A	C	A	C	-0.012968	1.2771	0.4949	0.502	0.6856	0.06249	0.0023086	1.94e-08	31.5536	FALSE	FALSE	Retained	FALSE
rs2035403	G	A	G	A	-0.017384	-0.832	0.39977	0.397	0.6936	0.2303	0.0023454	1.25e-13	54.9371	FALSE	FALSE	Retained	FALSE
rs2053799	G	A	G	A	0.014446	0.2507	0.42453	0.5736	0.7103	0.7241	0.0023318	5.82e-10	38.3807	FALSE	FALSE	Retained	FALSE
rs2068888	A	G	A	G	0.030821	-1.8458	0.44882	0.457	0.6976	0.008143	0.0023091	1.25e-40	178.159	FALSE	FALSE	Retained	FALSE
rs2083637	G	A	G	A	-0.012119	0.82	0.26439	0.2677	0.7726	0.2885	0.0026055	3.3e-06	21.6347	FALSE	FALSE	Retained	FALSE
rs2131354	A	G	A	G	0.011193	0.7218	0.47202	0.5259	0.6875	0.2938	0.0023063	1.22e-06	23.5538	FALSE	FALSE	Retained	FALSE
rs2230657	A	G	A	G	-0.010662	-1.1527	0.46687	0.4703	0.6904	0.09499	0.0023067	3.8e-06	21.3646	FALSE	FALSE	Retained	FALSE
rs2245095	T	C	T	C	-0.042957	-0.6783	0.088059	0.0981	1.168	0.5614	0.0040543	3.16e-26	112.263	FALSE	FALSE	Retained	FALSE
rs2294915	T	C	T	C	0.014959	-1.7217	0.23109	0.2398	0.801	0.03161	0.0027269	4.12e-08	30.0931	FALSE	FALSE	Retained	FALSE
rs2296804	G	C	G	C	-0.017521	0.5853	0.41186	0.4201	0.6878	0.3948	0.0023352	6.24e-14	56.295	TRUE	TRUE	Retained	FALSE
rs247831	G	C	G	C	-0.015026	-0.1703	0.25521	0.2534	0.7956	0.8305	0.0026434	1.32e-08	32.3118	TRUE	FALSE	Retained	FALSE
rs2519093	T	C	T	C	-0.021101	0.2149	0.18402	0.1927	0.8714	0.8052	0.0029735	1.28e-12	50.3582	FALSE	FALSE	Retained	FALSE
rs2522051	C	T	C	T	-0.015356	0.7447	0.45369	0.4616	0.6831	0.2756	0.0023086	2.9e-11	44.2445	FALSE	FALSE	Retained	FALSE
rs255141	T	A	T	A	-0.011282	-1.0468	0.41164	0.4081	0.6959	0.1325	0.0023479	1.55e-06	23.0894	TRUE	FALSE	Retained	FALSE
rs2657878	T	C	T	C	0.017541	-0.6601	0.17899	0.1801	0.9101	0.4683	0.0030115	5.73e-09	33.9268	FALSE	FALSE	Retained	FALSE
rs2738783	G	T	G	T	-0.014287	1.0094	0.21307	0.7981	0.8937	0.2587	0.0028235	4.2e-07	25.6039	FALSE	FALSE	Retained	FALSE
rs2792759	T	C	T	C	-0.019301	0.6709	0.27416	0.7146	0.7569	0.3754	0.0025782	7.11e-14	56.0437	FALSE	FALSE	Retained	FALSE
rs2850247	A	C	A	C	0.011784	0.0509	0.28603	0.2957	0.7514	0.946	0.0025519	3.88e-06	21.3235	FALSE	FALSE	Retained	FALSE
rs28505677	G	C	G	C	0.012869	-1.5794	0.23724	0.2327	0.8138	0.05229	0.002721	2.25e-06	22.3683	TRUE	FALSE	Retained	FALSE
rs28554139	T	C	T	C	-0.012147	0.3011	0.26085	0.2581	0.777	0.6984	0.0026245	3.69e-06	21.4213	FALSE	FALSE	Retained	FALSE
rs28712821	A	G	A	G	0.010843	0.6358	0.39343	0.5865	0.6952	0.3604	0.0023752	4.99e-06	20.84	FALSE	FALSE	Retained	FALSE
rs28948388	T	A	T	A	-0.24609	3.0994	0.044124	0.0475	1.8976	0.1024	0.0057223	1e-200	1849.47	TRUE	FALSE	Retained	FALSE
rs2978457	C	T	C	T	-0.013338	-0.6064	0.48175	0.4893	0.7694	0.4306	0.0023029	6.98e-09	33.5453	FALSE	FALSE	Retained	FALSE
rs3024740	T	C	T	C	-0.01131	-0.1436	0.32303	0.3175	0.9211	0.8761	0.0024758	4.92e-06	20.8686	FALSE	FALSE	Retained	FALSE
rs304584	C	T	C	T	0.012451	0.4512	0.24701	0.7411	0.95	0.6348	0.0026843	3.51e-06	21.5152	FALSE	FALSE	Retained	FALSE
rs3106819	A	C	A	C	0.01255	-0.0424	0.46033	0.4815	0.6853	0.9507	0.0023082	5.42e-08	29.5625	FALSE	FALSE	Retained	FALSE
rs339969	A	C	A	C	-0.024403	-0.041	0.38514	0.6174	0.7033	0.9535	0.0023599	4.66e-25	106.93	FALSE	FALSE	Retained	FALSE
rs34407071	A	G	A	G	0.012189	-0.305	0.39709	0.3388	0.8253	0.7117	0.0024497	6.5e-07	24.7577	FALSE	FALSE	Retained	FALSE
rs34979631	T	C	T	C	0.01548	-1.4274	0.22557	0.2325	0.8104	0.07818	0.0027584	2e-08	31.494	FALSE	FALSE	Retained	FALSE
rs3768321	T	G	T	G	-0.019732	0.6347	0.19677	0.1913	0.8921	0.4768	0.0028972	9.72e-12	46.3858	FALSE	FALSE	Retained	FALSE
rs3782123	A	C	A	C	0.012196	1.0218	0.26688	0.7266	0.7751	0.1874	0.0026092	2.95e-06	21.8484	FALSE	FALSE	Retained	FALSE
rs3789129	C	A	C	A	-0.014489	0.7585	0.17578	0.1776	0.8926	0.3955	0.0030287	1.72e-06	22.8857	FALSE	FALSE	Retained	FALSE
rs3789504	T	C	T	C	-0.015584	-0.0168	0.15024	0.1569	0.9921	0.9865	0.0032304	1.41e-06	23.2726	FALSE	FALSE	Retained	FALSE
rs3795503	T	C	T	C	0.011575	-1.7491	0.31562	0.3155	0.7649	0.02221	0.002475	2.91e-06	21.8722	FALSE	FALSE	Retained	FALSE
rs3851298	C	T	C	T	-0.020961	-0.7334	0.098032	0.8806	1.0877	0.5002	0.0038723	6.2e-08	29.3012	FALSE	FALSE	Retained	FALSE
rs3866805	A	C	A	C	-0.011163	0.2279	0.35634	0.3494	0.723	0.7526	0.0024061	3.49e-06	21.5246	FALSE	FALSE	Retained	FALSE
rs3909679	G	A	G	A	-0.011697	-0.7102	0.30972	0.3142	0.7784	0.3616	0.0024801	2.4e-06	22.2439	FALSE	FALSE	Retained	FALSE
rs4129887	C	T	C	T	-0.012777	-0.0412	0.4367	0.5531	0.6918	0.9525	0.0023142	3.37e-08	30.4829	FALSE	FALSE	Retained	FALSE
rs41318029	A	G	A	G	0.046611	-3.8034	0.017614	0.02	3.0904	0.2184	0.0087422	9.73e-08	28.4273	FALSE	FALSE	Retained	FALSE
rs4243177	G	A	G	A	0.014842	-0.9426	0.37505	0.6203	0.6968	0.1761	0.0023673	3.63e-10	39.3078	FALSE	FALSE	Retained	FALSE
rs4410790	C	T	C	T	-0.030102	0.8922	0.36577	0.6229	0.7079	0.2075	0.0023888	2.12e-36	158.793	FALSE	FALSE	Retained	FALSE
rs4671605	T	C	T	C	0.020434	-0.1861	0.26554	0.7248	0.8108	0.8185	0.0026198	6.23e-15	60.8374	FALSE	FALSE	Retained	FALSE
rs4680338	G	C	G	C	-0.015582	1.258	0.40238	0.4188	0.7078	0.07552	0.0023615	4.17e-11	43.5382	TRUE	FALSE	Retained	FALSE
rs4737010	A	G	A	G	-0.030016	1.3076	0.22802	0.2395	0.8143	0.1083	0.0027448	7.87e-28	119.587	FALSE	FALSE	Retained	FALSE
rs4741883	T	C	T	C	0.014065	-0.28	0.17276	0.8317	0.9402	0.7659	0.0030379	3.66e-06	21.4354	FALSE	FALSE	Retained	FALSE
rs4790908	G	T	G	T	-0.01836	1.7421	0.19444	0.2013	0.8537	0.04129	0.0029084	2.75e-10	39.8508	FALSE	FALSE	Retained	FALSE
rs4793943	G	C	G	C	-0.016697	0.5114	0.17343	0.1744	0.9032	0.5712	0.0030433	4.11e-08	30.1014	TRUE	FALSE	Retained	FALSE
rs4808579	C	T	C	T	-0.01835	-0.4375	0.39175	0.3938	0.7189	0.5428	0.0023574	7.06e-15	60.5906	FALSE	FALSE	Retained	FALSE
rs4823086	T	C	T	C	0.017674	-0.8393	0.1271	0.1276	1.031	0.4156	0.0034517	3.05e-07	26.2182	FALSE	FALSE	Retained	FALSE
rs4874171	T	C	T	C	-0.011581	1.4752	0.36841	0.6089	0.7593	0.05203	0.0023933	1.31e-06	23.4152	FALSE	FALSE	Retained	FALSE
rs4925546	G	A	G	A	-0.015625	0.5655	0.36965	0.6205	0.7038	0.4217	0.0023838	5.58e-11	42.9636	FALSE	FALSE	Retained	FALSE
rs4925753	T	C	T	C	0.017196	-0.5631	0.11003	0.1093	1.1241	0.6164	0.003676	2.9e-06	21.8828	FALSE	FALSE	Retained	FALSE
rs4979863	T	C	T	C	-0.014062	-0.1886	0.23242	0.2432	1.0613	0.8589	0.0029031	1.27e-06	23.4623	FALSE	FALSE	Retained	FALSE
rs499166	T	A	T	A	-0.011964	1.0341	0.31515	0.3073	0.7692	0.1788	0.002484	1.46e-06	23.198	TRUE	FALSE	Retained	FALSE
rs508293	A	G	A	G	0.019622	-0.4545	0.482	0.5278	0.6858	0.5074	0.0023113	2.08e-17	72.0732	FALSE	FALSE	Retained	FALSE
rs551118	G	C	G	C	-0.019546	0.7363	0.42183	0.4159	0.7371	0.3178	0.0023666	1.47e-16	68.2128	TRUE	TRUE	Retained	FALSE
rs55735989	T	G	T	G	0.012449	-0.5005	0.24141	0.2404	0.82	0.5416	0.0027232	4.85e-06	20.8982	FALSE	FALSE	Retained	FALSE
rs56094562	C	A	C	A	0.02555	0.6239	0.34479	0.3527	0.7255	0.3898	0.0024229	5.39e-26	111.202	FALSE	FALSE	Retained	FALSE
rs58542926	T	C	T	C	0.039609	-3.1438	0.075479	0.0758	1.3237	0.01755	0.0043551	9.52e-20	82.7164	FALSE	FALSE	Retained	FALSE
rs6119946	A	G	A	G	-0.011572	-0.7688	0.42348	0.4215	0.7014	0.273	0.0023369	7.35e-07	24.5209	FALSE	FALSE	Retained	FALSE
rs6129760	G	A	G	A	0.017471	-1.3675	0.32286	0.3284	0.7259	0.0596	0.0024611	1.26e-12	50.3938	FALSE	FALSE	Retained	FALSE
rs61750929	T	C	T	C	0.048545	1.6426	0.055055	0.0576	1.4746	0.2653	0.0050544	7.71e-22	92.2465	FALSE	FALSE	Retained	FALSE
rs61984409	C	A	C	A	-0.01291	-1.1688	0.3615	0.3622	0.7149	0.1021	0.0023918	6.75e-08	29.1342	FALSE	FALSE	Retained	FALSE
rs62088207	T	C	T	C	0.016695	-0.6068	0.15745	0.1495	1.0044	0.5457	0.003165	1.33e-07	27.8244	FALSE	FALSE	Retained	FALSE
rs62410221	T	C	T	C	0.010953	0.3588	0.38944	0.6065	0.7029	0.6097	0.0023635	3.58e-06	21.4761	FALSE	FALSE	Retained	FALSE
rs627542	A	C	A	C	0.010995	-0.8898	0.3541	0.3633	0.713	0.212	0.0024029	4.74e-06	20.9372	FALSE	FALSE	Retained	FALSE
rs6582574	A	G	A	G	0.01148	0.422	0.49638	0.5132	0.6895	0.5405	0.0023004	6.02e-07	24.9045	FALSE	FALSE	Retained	FALSE
rs6592965	A	G	A	G	-0.010849	1.3065	0.45362	0.4556	0.6931	0.05942	0.002315	2.78e-06	21.9623	FALSE	FALSE	Retained	FALSE
rs662138	G	C	G	C	-0.0234	-1.565	0.18743	0.1825	0.8979	0.08134	0.0029422	1.82e-15	63.2539	TRUE	FALSE	Retained	FALSE
rs66593272	T	A	T	A	0.062429	2.0338	0.037611	0.0362	1.9268	0.2912	0.0060444	5.29e-25	106.676	TRUE	FALSE	Retained	FALSE
rs6710307	A	G	A	G	-0.01089	0.704	0.49372	0.5001	0.6964	0.312	0.0023135	2.52e-06	22.1573	FALSE	FALSE	Retained	FALSE
rs6711016	G	T	G	T	0.082782	-0.337	0.052981	0.7759	0.8275	0.6838	0.0051269	1.26e-58	260.713	FALSE	FALSE	Retained	FALSE
rs6734238	G	A	G	A	-0.021759	0.7461	0.40203	0.4037	0.6937	0.2822	0.0023418	1.53e-20	86.3333	FALSE	FALSE	Retained	FALSE
rs67632614	T	C	T	C	0.018481	0.4357	0.17089	0.8258	0.9152	0.634	0.0030572	1.5e-09	36.5429	FALSE	FALSE	Retained	FALSE
rs676388	C	T	C	T	0.019056	0.7011	0.46412	0.5035	0.6883	0.3084	0.0023135	1.77e-16	67.846	FALSE	FALSE	Retained	FALSE
rs6802898	T	C	T	C	-0.020301	0.2568	0.12224	0.1338	1.0053	0.7984	0.0035028	6.81e-09	33.5895	FALSE	FALSE	Retained	FALSE
rs687339	T	C	T	C	-0.048774	-2.1735	0.22808	0.7772	0.8219	0.008183	0.0027422	9.74e-71	316.358	FALSE	FALSE	Retained	FALSE
rs6875095	A	C	A	C	-0.01255	-0.3823	0.28984	0.2846	0.8163	0.6396	0.0026238	1.73e-06	22.8784	FALSE	FALSE	Retained	FALSE
rs6943025	A	T	A	T	0.021864	3.2084	0.14202	0.1536	1.018	0.001623	0.003336	5.61e-11	42.9544	TRUE	FALSE	Retained	FALSE
rs7047279	C	T	C	T	0.013886	0.8147	0.43236	0.581	0.6993	0.244	0.0023318	2.6e-09	35.4627	FALSE	FALSE	Retained	FALSE
rs7125888	C	T	C	T	-0.011605	1.1118	0.4367	0.5716	0.7061	0.1154	0.0023423	7.26e-07	24.5474	FALSE	FALSE	Retained	FALSE
rs7139079	A	G	A	G	0.01424	-0.1908	0.4051	0.5847	0.6954	0.7838	0.0023474	1.31e-09	36.7998	FALSE	FALSE	Retained	FALSE
rs71446622	A	G	A	G	-0.01955	-2.165	0.089587	0.0882	1.2454	0.08214	0.004028	1.21e-06	23.5567	FALSE	FALSE	Retained	FALSE
rs7205582	A	G	A	G	0.011378	-0.37	0.39119	0.3901	0.7376	0.6159	0.0023594	1.42e-06	23.2557	FALSE	FALSE	Retained	FALSE
rs7222046	G	A	G	A	0.016736	1.3097	0.4314	0.4375	0.7001	0.06137	0.0023357	7.78e-13	51.3416	FALSE	FALSE	Retained	FALSE
rs7223257	C	T	C	T	-0.015654	0.5251	0.33688	0.3365	0.737	0.4762	0.0024321	1.23e-10	41.4274	FALSE	FALSE	Retained	FALSE
rs7254248	G	A	G	A	0.011574	0.2349	0.41197	0.3981	0.7022	0.738	0.0023395	7.54e-07	24.4749	FALSE	FALSE	Retained	FALSE
rs72679504	A	C	A	C	0.042097	-0.191	0.040234	0.0432	1.7506	0.9131	0.0058785	8.02e-13	51.2825	FALSE	FALSE	Retained	FALSE
rs72736715	G	C	G	C	-0.013432	1.577	0.23131	0.233	0.8226	0.05522	0.0027439	9.83e-07	23.9632	TRUE	FALSE	Retained	FALSE
rs73004062	G	T	G	T	-0.016043	-0.0095	0.12821	0.1159	1.0857	0.993	0.0034568	3.47e-06	21.5389	FALSE	FALSE	Retained	FALSE
rs730551	T	C	T	C	0.014236	-0.6662	0.48002	0.4732	0.6865	0.3318	0.0023116	7.34e-10	37.9272	FALSE	FALSE	Retained	FALSE
rs730566	A	C	A	C	0.01647	-0.5106	0.25889	0.2699	0.7771	0.5112	0.0026229	3.4e-10	39.4297	FALSE	FALSE	Retained	FALSE
rs73079474	A	G	A	G	-0.068841	-2.692	0.17839	0.9824	2.8709	0.3484	0.0030062	5.73e-116	524.395	FALSE	FALSE	Retained	FALSE
rs73158180	C	A	C	A	-0.012607	0.7652	0.29427	0.3024	0.774	0.3228	0.0025406	6.98e-07	24.6236	FALSE	FALSE	Retained	FALSE
rs73579370	C	T	C	T	0.012785	0.9984	0.2467	0.2479	0.8837	0.2586	0.0027443	3.18e-06	21.7039	FALSE	FALSE	Retained	FALSE
rs73971708	G	A	G	A	0.015547	-1.5185	0.17109	0.1648	0.9297	0.1024	0.0030578	3.69e-07	25.8509	FALSE	FALSE	Retained	FALSE
rs74882705	G	A	G	A	0.37062	0.9836	0.014027	0.0167	3.0892	0.7502	0.0098876	1e-200	1405	FALSE	FALSE	Retained	FALSE
rs7526446	A	C	A	C	0.019909	-1.3831	0.36291	0.5585	0.8723	0.1128	0.0024179	1.82e-16	67.7988	FALSE	FALSE	Retained	FALSE
rs7667722	A	G	A	G	-0.014574	-0.0214	0.49561	0.4997	0.8075	0.9788	0.0022997	2.34e-10	40.162	FALSE	FALSE	Retained	FALSE
rs77010084	G	C	G	C	-0.016906	-0.9891	0.11663	0.1213	1.064	0.3526	0.0036068	2.77e-06	21.9704	TRUE	FALSE	Retained	FALSE
rs7746595	G	A	G	A	-0.011148	-1.8991	0.36923	0.3761	0.7023	0.00685	0.0023832	2.9e-06	21.8813	FALSE	FALSE	Retained	FALSE
rs7894137	T	C	T	C	-0.02425	0.5491	0.15371	0.1509	0.9712	0.5718	0.0031842	2.63e-14	57.9993	FALSE	FALSE	Retained	FALSE
rs79170239	T	C	T	C	0.033344	-0.1099	0.18799	0.1906	0.861	0.8984	0.002937	7.26e-30	128.892	FALSE	FALSE	Retained	FALSE
rs7947951	G	A	G	A	-0.022265	-0.4932	0.30882	0.6774	0.7252	0.4965	0.0024863	3.41e-19	80.1933	FALSE	FALSE	Retained	FALSE
rs8041523	T	C	T	C	0.013006	0.1151	0.42586	0.4094	0.6912	0.8677	0.0023256	2.24e-08	31.2765	FALSE	FALSE	Retained	FALSE
rs8139674	A	C	A	C	0.012344	-1.138	0.47915	0.45	0.7625	0.1356	0.0023505	1.51e-07	27.5798	FALSE	FALSE	Retained	FALSE
rs855791	G	A	G	A	0.028692	-1.2839	0.43834	0.5638	0.6976	0.06569	0.0023248	5.48e-35	152.318	FALSE	FALSE	Retained	FALSE
rs857720	C	T	C	T	-0.032157	0.3909	0.26657	0.2663	0.7752	0.614	0.0025969	3.29e-35	153.335	FALSE	FALSE	Retained	FALSE
rs873642	T	C	T	C	-0.019433	1.6164	0.12251	0.1239	1.0496	0.1236	0.0035084	3.04e-08	30.6804	FALSE	FALSE	Retained	FALSE
rs915590	A	G	A	G	-0.045048	1.0923	0.03835	0.1563	0.9505	0.2505	0.0059772	4.83e-14	56.8009	FALSE	FALSE	Retained	FALSE
rs9616	T	A	T	A	0.016049	-1.1114	0.29558	0.2864	0.7643	0.1459	0.0025222	1.98e-10	40.489	TRUE	FALSE	Retained	FALSE
rs964184	C	G	C	G	-0.031864	1.2947	0.13207	0.1419	0.9815	0.1871	0.0033917	5.77e-21	88.2604	TRUE	FALSE	Retained	FALSE
rs9826148	T	C	T	C	-0.023983	-1.2195	0.10871	0.1144	1.0848	0.261	0.0037076	9.91e-11	41.8429	FALSE	FALSE	Retained	FALSE
rs9841632	A	C	A	C	-0.014284	-0.5714	0.17786	0.1777	0.9205	0.5347	0.0030051	2e-06	22.5934	FALSE	FALSE	Retained	FALSE
rs9874671	T	C	T	C	-0.013058	-0.7395	0.33512	0.607	0.7006	0.2912	0.0024801	1.4e-07	27.7214	FALSE	FALSE	Retained	FALSE
rs9903205	A	G	A	G	0.018852	-2.8663	0.20133	0.7773	0.8337	0.0005863	0.0028691	5.02e-11	43.1741	FALSE	FALSE	Retained	FALSE

## Sheet: Sheet5
Table S5 Harmonization details for the association between ICC and TH of para hippocampal gyrus (without global weighted)
SNP	effect_allele.exposure	other_allele.exposure	effect_allele.outcome	other_allele.outcome	beta.exposure	beta.outcome	eaf.exposure	eaf.outcome	se.outcome	pval.outcome	se.exposure	pval.exposure	F-values	palindromic	ambiguous	Harmonization_Status	remove
rs10764339	C	T	C	T	0.000268697	2.0336	0.383753	0.6289	0.7077	0.004057	5.76e-05	3.08799e-06	21.7611	FALSE	FALSE	Retained	FALSE
rs10917081	G	A	G	A	-0.00105285	2.2785	0.0167262	0.9591	2.6207	0.3846	0.000219896	1.68498e-06	22.9244	FALSE	FALSE	Retained	FALSE
rs11141131	T	G	T	G	0.000742562	3.784	0.0341751	0.0357	2.5246	0.1339	0.000158812	2.9291e-06	21.8624	FALSE	FALSE	Retained	FALSE
rs113201040	G	A	G	A	0.00088434	-1.15	0.025053	0.0277	2.3143	0.6192	0.000178989	7.78224e-07	24.411	FALSE	FALSE	Retained	FALSE
rs115668614	G	C	G	C	0.000624901	-2.9877	0.0621155	0.0559	1.8482	0.106	0.000119101	1.54751e-07	27.5291	TRUE	FALSE	Retained	FALSE
rs116484930	T	C	T	C	0.0016365	-0.0302	0.0081326	0.011	4.3138	0.9944	0.000338768	1.36027e-06	23.336	FALSE	FALSE	Retained	FALSE
rs116633920	T	C	T	C	0.000631613	-1.0337	0.0446395	0.047	1.6747	0.5371	0.000136579	3.75458e-06	21.3862	FALSE	FALSE	Retained	FALSE
rs116743646	G	T	G	T	0.0012161	-3.867	0.0120162	0.0152	3.6523	0.2897	0.000259789	2.85331e-06	21.9128	FALSE	FALSE	Retained	FALSE
rs116925111	G	T	G	T	0.00136107	-0.7316	0.0108027	0.0102	4.2466	0.8632	0.000277642	9.4746e-07	24.032	FALSE	FALSE	Retained	FALSE
rs117908350	C	T	C	T	0.00141329	1.7164	0.0119154	0.0125	3.3465	0.608	0.000259678	5.25465e-08	29.6205	FALSE	FALSE	Retained	FALSE
rs12065872	T	G	T	G	0.000784389	-1.5454	0.0298635	0.0307	2.1012	0.462	0.000164013	1.73145e-06	22.8721	FALSE	FALSE	Retained	FALSE
rs13084840	A	G	A	G	0.000601948	-3.547	0.0478925	0.0547	1.5684	0.02373	0.000130902	4.25619e-06	21.1459	FALSE	FALSE	Retained	FALSE
rs139975896	A	G	A	G	0.00175603	-1.0536	0.00980315	0.0124	4.1097	0.7977	0.000308611	1.26959e-08	32.3773	FALSE	FALSE	Retained	FALSE
rs140150668	A	G	A	G	0.00109648	-2.6978	0.015861	0.0176	3.0225	0.3721	0.000231618	2.20136e-06	22.4108	FALSE	FALSE	Retained	FALSE
rs142486300	T	C	T	C	0.00127516	3.6262	0.014092	0.0136	3.5007	0.3003	0.000246166	2.21789e-07	26.8332	FALSE	FALSE	Retained	FALSE
rs142629242	A	T	A	T	0.00120552	2.392	0.0159966	0.0157	3.1846	0.4526	0.0002323	2.10864e-07	26.9309	TRUE	FALSE	Retained	FALSE
rs146579604	T	C	T	C	0.00130134	0.5363	0.0106601	0.0136	3.3736	0.8737	0.000277122	2.65422e-06	22.0516	FALSE	FALSE	Retained	FALSE
rs147776100	T	C	T	C	0.00127568	1.3212	0.0119788	0.0135	3.4045	0.698	0.000259783	9.08167e-07	24.1136	FALSE	FALSE	Retained	FALSE
rs151125078	T	C	T	C	0.00187104	3.1093	0.0101144	0.0121	3.8586	0.4204	0.000285694	5.78829e-11	42.8908	FALSE	FALSE	Retained	FALSE
rs16831336	G	A	G	A	0.00130035	-5.3216	0.0128036	0.0159	3.1175	0.08782	0.000249659	1.90369e-07	27.1285	FALSE	FALSE	Retained	FALSE
rs1978351	C	T	C	T	0.0013316	0.0471	0.0131328	0.015	3.2822	0.9885	0.000245331	5.70628e-08	29.4607	FALSE	FALSE	Retained	FALSE
rs2002007	G	C	G	C	-0.000279964	0.023	0.354905	0.3564	0.7658	0.976	5.96e-05	2.63517e-06	22.0654	TRUE	FALSE	Retained	FALSE
rs2139572	T	C	T	C	0.00113654	-2.3123	0.0132173	0.0163	3.7252	0.5348	0.000244711	3.41038e-06	21.5706	FALSE	FALSE	Retained	FALSE
rs34654656	C	T	C	T	0.000970495	-0.0065	0.0232509	0.0279	2.7358	0.9981	0.000193188	5.07176e-07	25.2363	FALSE	FALSE	Retained	FALSE
rs4476815	C	G	C	G	0.00142075	0.4397	0.0124441	0.0152	3.2983	0.894	0.000262743	6.39551e-08	29.2397	TRUE	FALSE	Retained	FALSE
rs592540	G	A	G	A	-0.000460329	-1.1748	0.111659	0.8894	1.0849	0.2789	8.9e-05	2.31309e-07	26.752	FALSE	FALSE	Retained	FALSE
rs59415902	G	T	G	T	0.00100172	-3.2283	0.0170618	0.0227	3.1501	0.3054	0.000216262	3.62195e-06	21.4552	FALSE	FALSE	Retained	FALSE
rs61752259	A	G	A	G	0.00155358	-0.3762	0.00830866	0.0093	4.6683	0.9358	0.000328725	2.28898e-06	22.3358	FALSE	FALSE	Retained	FALSE
rs62411601	T	C	T	C	0.000455078	0.8826	0.0971652	0.1125	1.1895	0.4581	9.79e-05	3.34526e-06	21.6076	FALSE	FALSE	Retained	FALSE
rs72742866	T	C	T	C	0.00123282	-4.6154	0.0118265	0.0149	3.0083	0.125	0.000260672	2.25194e-06	22.3671	FALSE	FALSE	Retained	FALSE
rs73214891	C	T	C	T	0.00121085	2.7674	0.0174422	0.0228	2.4293	0.2546	0.00021504	1.79362e-08	31.7061	FALSE	FALSE	Retained	FALSE
rs74567970	C	T	C	T	0.00113259	-2.0327	0.0147752	0.0201	2.9742	0.4943	0.000237732	1.89655e-06	22.6971	FALSE	FALSE	Retained	FALSE
rs76754843	G	C	G	C	0.00105634	-1.3338	0.0184113	0.0219	3.1907	0.6759	0.000216344	1.0465e-06	23.8406	TRUE	FALSE	Retained	FALSE
rs7680411	T	C	T	C	0.000447772	0.7289	0.119303	0.1187	1.1822	0.5375	8.66e-05	2.33372e-07	26.7349	FALSE	FALSE	Retained	FALSE
rs77841461	G	A	G	A	0.00101261	8.4284	0.0172622	0.0172	2.9323	0.004049	0.000220152	4.23313e-06	21.1563	FALSE	FALSE	Retained	FALSE
rs78096090	A	G	A	G	0.00110883	-0.7592	0.0175543	0.0157	3.1071	0.807	0.0002139	2.17327e-07	26.8725	FALSE	FALSE	Retained	FALSE
rs79545718	T	G	T	G	0.000982605	-1.1715	0.0183967	0.0188	3.149	0.7099	0.000212178	3.63832e-06	21.4465	FALSE	FALSE	Retained	FALSE
rs79916965	A	G	A	G	0.000653465	1.7323	0.0536394	0.0561	1.8029	0.3366	0.000126684	2.49297e-07	26.6073	FALSE	FALSE	Retained	FALSE

## Sheet: Sheet6
Table S6 Harmonization details for the association between ICC and TH of para hippocampal gyrus (with global weighted)
SNP	effect_allele.exposure	other_allele.exposure	effect_allele.outcome	other_allele.outcome	beta.exposure	beta.outcome	eaf.exposure	eaf.outcome	se.outcome	pval.outcome	se.exposure	pval.exposure	F-values	palindromic	ambiguous	Harmonization_Status	remove
rs10764339	C	T	C	T	0.000268697	0.0011	0.383753	0.6326	0.0021	0.5847	5.76e-05	3.08799e-06	21.7611	FALSE	FALSE	Retained	FALSE
rs10917081	G	A	G	A	-0.00105285	-0.0007	0.0167262	0.9577	0.0076	0.9229	0.000219896	1.68498e-06	22.9244	FALSE	FALSE	Retained	FALSE
rs11141131	T	G	T	G	0.000742562	-0.006	0.0341751	0.0425	0.0072	0.4044	0.000158812	2.9291e-06	21.8624	FALSE	FALSE	Retained	FALSE
rs113201040	G	A	G	A	0.00088434	0.0082	0.025053	0.028	0.0068	0.2333	0.000178989	7.78224e-07	24.411	FALSE	FALSE	Retained	FALSE
rs115668614	G	C	G	C	0.000624901	0.01	0.0621155	0.0557	0.0055	0.0688	0.000119101	1.54751e-07	27.5291	TRUE	FALSE	Retained	FALSE
rs116484930	T	C	T	C	0.0016365	-0.0007	0.0081326	0.0111	0.0129	0.9538	0.000338768	1.36027e-06	23.336	FALSE	FALSE	Retained	FALSE
rs116633920	T	C	T	C	0.000631613	0.007	0.0446395	0.0462	0.0049	0.1526	0.000136579	3.75458e-06	21.3862	FALSE	FALSE	Retained	FALSE
rs116743646	G	T	G	T	0.0012161	0.0051	0.0120162	0.0163	0.0107	0.6327	0.000259789	2.85331e-06	21.9128	FALSE	FALSE	Retained	FALSE
rs116925111	G	T	G	T	0.00136107	-0.0168	0.0108027	0.0101	0.013	0.1972	0.000277642	9.4746e-07	24.032	FALSE	FALSE	Retained	FALSE
rs117908350	C	T	C	T	0.00141329	0.0103	0.0119154	0.0124	0.0102	0.3123	0.000259678	5.25465e-08	29.6205	FALSE	FALSE	Retained	FALSE
rs12065872	T	G	T	G	0.000784389	0.0054	0.0298635	0.0305	0.0062	0.3835	0.000164013	1.73145e-06	22.8721	FALSE	FALSE	Retained	FALSE
rs13084840	A	G	A	G	0.000601948	0.0094	0.0478925	0.057	0.0046	0.03878	0.000130902	4.25619e-06	21.1459	FALSE	FALSE	Retained	FALSE
rs139975896	A	G	A	G	0.00175603	0.0206	0.00980315	0.0129	0.0121	0.08817	0.000308611	1.26959e-08	32.3773	FALSE	FALSE	Retained	FALSE
rs140150668	A	G	A	G	0.00109648	0.0083	0.015861	0.0177	0.0089	0.3484	0.000231618	2.20136e-06	22.4108	FALSE	FALSE	Retained	FALSE
rs142486300	T	C	T	C	0.00127516	0.0083	0.014092	0.0136	0.0106	0.4369	0.000246166	2.21789e-07	26.8332	FALSE	FALSE	Retained	FALSE
rs142629242	A	T	A	T	0.00120552	-0.0008	0.0159966	0.0157	0.0095	0.9321	0.0002323	2.10864e-07	26.9309	TRUE	FALSE	Retained	FALSE
rs146579604	T	C	T	C	0.00130134	-0.0076	0.0106601	0.0136	0.0103	0.4602	0.000277122	2.65422e-06	22.0516	FALSE	FALSE	Retained	FALSE
rs147776100	T	C	T	C	0.00127568	0.0191	0.0119788	0.0136	0.0102	0.06081	0.000259783	9.08167e-07	24.1136	FALSE	FALSE	Retained	FALSE
rs151125078	T	C	T	C	0.00187104	0.0198	0.0101144	0.0124	0.0115	0.08318	0.000285694	5.78829e-11	42.8908	FALSE	FALSE	Retained	FALSE
rs16831336	G	A	G	A	0.00130035	0.0074	0.0128036	0.0161	0.0091	0.4159	0.000249659	1.90369e-07	27.1285	FALSE	FALSE	Retained	FALSE
rs1978351	C	T	C	T	0.0013316	-0.015	0.0131328	0.0152	0.0099	0.1308	0.000245331	5.70628e-08	29.4607	FALSE	FALSE	Retained	FALSE
rs2002007	G	C	G	C	-0.000279964	-0.0026	0.354905	0.3559	0.0023	0.247	5.96e-05	2.63517e-06	22.0654	TRUE	FALSE	Retained	FALSE
rs2139572	T	C	T	C	0.00113654	0.0013	0.0132173	0.0168	0.0111	0.9098	0.000244711	3.41038e-06	21.5706	FALSE	FALSE	Retained	FALSE
rs34654656	C	T	C	T	0.000970495	0.0074	0.0232509	0.0293	0.0079	0.35	0.000193188	5.07176e-07	25.2363	FALSE	FALSE	Retained	FALSE
rs4476815	C	G	C	G	0.00142075	0.0136	0.0124441	0.0151	0.01	0.1752	0.000262743	6.39551e-08	29.2397	TRUE	FALSE	Retained	FALSE
rs592540	G	A	G	A	-0.000460329	0.0009	0.111659	0.8891	0.0032	0.7753	8.9e-05	2.31309e-07	26.752	FALSE	FALSE	Retained	FALSE
rs59415902	G	T	G	T	0.00100172	0.0036	0.0170618	0.0231	0.0096	0.7095	0.000216262	3.62195e-06	21.4552	FALSE	FALSE	Retained	FALSE
rs61752259	A	G	A	G	0.00155358	0.0133	0.00830866	0.0098	0.0139	0.3392	0.000328725	2.28898e-06	22.3358	FALSE	FALSE	Retained	FALSE
rs62411601	T	C	T	C	0.000455078	0.0014	0.0971652	0.1134	0.0035	0.6987	9.79e-05	3.34526e-06	21.6076	FALSE	FALSE	Retained	FALSE
rs72742866	T	C	T	C	0.00123282	0.01	0.0118265	0.0153	0.0087	0.2475	0.000260672	2.25194e-06	22.3671	FALSE	FALSE	Retained	FALSE
rs73214891	C	T	C	T	0.00121085	-0.0063	0.0174422	0.0231	0.0072	0.3836	0.00021504	1.79362e-08	31.7061	FALSE	FALSE	Retained	FALSE
rs74567970	C	T	C	T	0.00113259	0.0023	0.0147752	0.0209	0.0087	0.7864	0.000237732	1.89655e-06	22.6971	FALSE	FALSE	Retained	FALSE
rs76181034	A	C	A	C	0.000745478	-0.0015	0.0409718	0.0412	0.0069	0.822	0.000142161	1.57218e-07	27.4985	FALSE	FALSE	Retained	FALSE
rs76754843	G	C	G	C	0.00105634	0.0117	0.0184113	0.0226	0.0095	0.2192	0.000216344	1.0465e-06	23.8406	TRUE	FALSE	Retained	FALSE
rs7680411	T	C	T	C	0.000447772	0.0004	0.119303	0.1195	0.0035	0.9112	8.66e-05	2.33372e-07	26.7349	FALSE	FALSE	Retained	FALSE
rs77841461	G	A	G	A	0.00101261	-0.017	0.0172622	0.0175	0.0087	0.05154	0.000220152	4.23313e-06	21.1563	FALSE	FALSE	Retained	FALSE
rs78096090	A	G	A	G	0.00110883	-0.0171	0.0175543	0.0158	0.0091	0.0616	0.0002139	2.17327e-07	26.8725	FALSE	FALSE	Retained	FALSE
rs79545718	T	G	T	G	0.000982605	-0.0006	0.0183967	0.0188	0.0096	0.9499	0.000212178	3.63832e-06	21.4465	FALSE	FALSE	Retained	FALSE
rs79916965	A	G	A	G	0.000653465	0.0076	0.0536394	0.0573	0.0053	0.1553	0.000126684	2.49297e-07	26.6073	FALSE	FALSE	Retained	FALSE

## Sheet: Sheet7
Table S7 Harmonization details for the association between ICC and TH of pars opercularis (without global weighted)
SNP	effect_allele.exposure	other_allele.exposure	effect_allele.outcome	other_allele.outcome	beta.exposure	beta.outcome	eaf.exposure	eaf.outcome	se.outcome	pval.outcome	se.exposure	pval.exposure	F-values	palindromic	ambiguous	Harmonization_Status	remove
rs10764339	C	T	C	T	0.000268697	3.4104	0.383753	0.6272	1.6375	0.03728	5.76e-05	3.08799e-06	21.7611	FALSE	FALSE	Retained	FALSE
rs10917081	G	A	G	A	-0.00105285	-1.9803	0.0167262	0.9598	6.0604	0.7438	0.000219896	1.68498e-06	22.9244	FALSE	FALSE	Retained	FALSE
rs11141131	T	G	T	G	0.000742562	7.8569	0.0341751	0.0349	5.7422	0.1712	0.000158812	2.9291e-06	21.8624	FALSE	FALSE	Retained	FALSE
rs113201040	G	A	G	A	0.00088434	-3.9147	0.025053	0.0286	5.2806	0.4585	0.000178989	7.78224e-07	24.411	FALSE	FALSE	Retained	FALSE
rs115668614	G	C	G	C	0.000624901	-5.2985	0.0621155	0.0563	4.1951	0.2066	0.000119101	1.54751e-07	27.5291	TRUE	FALSE	Retained	FALSE
rs116484930	T	C	T	C	0.0016365	-0.986	0.0081326	0.0108	9.9776	0.9213	0.000338768	1.36027e-06	23.336	FALSE	FALSE	Retained	FALSE
rs116633920	T	C	T	C	0.000631613	-1.8043	0.0446395	0.0472	3.8805	0.642	0.000136579	3.75458e-06	21.3862	FALSE	FALSE	Retained	FALSE
rs116743646	G	T	G	T	0.0012161	-8.3765	0.0120162	0.0171	8.053	0.2983	0.000259789	2.85331e-06	21.9128	FALSE	FALSE	Retained	FALSE
rs116925111	G	T	G	T	0.00136107	-1.4062	0.0108027	0.0101	9.7886	0.8858	0.000277642	9.4746e-07	24.032	FALSE	FALSE	Retained	FALSE
rs117908350	C	T	C	T	0.00141329	-0.8657	0.0119154	0.0125	7.8032	0.9117	0.000259678	5.25465e-08	29.6205	FALSE	FALSE	Retained	FALSE
rs12065872	T	G	T	G	0.000784389	-2.6877	0.0298635	0.0309	4.8294	0.5778	0.000164013	1.73145e-06	22.8721	FALSE	FALSE	Retained	FALSE
rs13084840	A	G	A	G	0.000601948	-4.308	0.0478925	0.0561	3.5896	0.2301	0.000130902	4.25619e-06	21.1459	FALSE	FALSE	Retained	FALSE
rs139975896	A	G	A	G	0.00175603	0.2024	0.00980315	0.0124	9.3065	0.9827	0.000308611	1.26959e-08	32.3773	FALSE	FALSE	Retained	FALSE
rs140150668	A	G	A	G	0.00109648	-6.5764	0.015861	0.0173	7.0155	0.3486	0.000231618	2.20136e-06	22.4108	FALSE	FALSE	Retained	FALSE
rs142486300	T	C	T	C	0.00127516	-0.2475	0.014092	0.0137	8.0603	0.9755	0.000246166	2.21789e-07	26.8332	FALSE	FALSE	Retained	FALSE
rs142629242	A	T	A	T	0.00120552	2.2108	0.0159966	0.0155	7.3512	0.7636	0.0002323	2.10864e-07	26.9309	TRUE	FALSE	Retained	FALSE
rs146579604	T	C	T	C	0.00130134	8.3187	0.0106601	0.0135	7.8995	0.2923	0.000277122	2.65422e-06	22.0516	FALSE	FALSE	Retained	FALSE
rs147749249	A	C	A	C	0.00174029	-3.664	0.00626562	0.0156	10.7658	0.7336	0.000368371	2.30925e-06	22.3189	FALSE	FALSE	Retained	FALSE
rs147776100	T	C	T	C	0.00127568	3.6623	0.0119788	0.0133	7.841	0.6404	0.000259783	9.08167e-07	24.1136	FALSE	FALSE	Retained	FALSE
rs151125078	T	C	T	C	0.00187104	2.9903	0.0101144	0.0121	8.9145	0.7373	0.000285694	5.78829e-11	42.8908	FALSE	FALSE	Retained	FALSE
rs16831336	G	A	G	A	0.00130035	-20.1437	0.0128036	0.0155	7.1485	0.004834	0.000249659	1.90369e-07	27.1285	FALSE	FALSE	Retained	FALSE
rs1978351	C	T	C	T	0.0013316	-10.3191	0.0131328	0.0148	7.6306	0.1763	0.000245331	5.70628e-08	29.4607	FALSE	FALSE	Retained	FALSE
rs2002007	G	C	G	C	-0.000279964	0.2559	0.354905	0.3557	1.77	0.885	5.96e-05	2.63517e-06	22.0654	TRUE	FALSE	Retained	FALSE
rs2139572	T	C	T	C	0.00113654	7.6039	0.0132173	0.0163	8.5285	0.3726	0.000244711	3.41038e-06	21.5706	FALSE	FALSE	Retained	FALSE
rs34654656	C	T	C	T	0.000970495	5.9157	0.0232509	0.0276	6.191	0.3393	0.000193188	5.07176e-07	25.2363	FALSE	FALSE	Retained	FALSE
rs4476815	C	G	C	G	0.00142075	9.0441	0.0124441	0.015	7.7976	0.2461	0.000262743	6.39551e-08	29.2397	TRUE	FALSE	Retained	FALSE
rs592540	G	A	G	A	-0.000460329	-4.4609	0.111659	0.8897	2.5218	0.07691	8.9e-05	2.31309e-07	26.752	FALSE	FALSE	Retained	FALSE
rs59415902	G	T	G	T	0.00100172	-6.2164	0.0170618	0.0232	7.3203	0.3958	0.000216262	3.62195e-06	21.4552	FALSE	FALSE	Retained	FALSE
rs61752259	A	G	A	G	0.00155358	-1.7376	0.00830866	0.0092	10.7822	0.872	0.000328725	2.28898e-06	22.3358	FALSE	FALSE	Retained	FALSE
rs62411601	T	C	T	C	0.000455078	3.2102	0.0971652	0.1121	2.7605	0.2449	9.79e-05	3.34526e-06	21.6076	FALSE	FALSE	Retained	FALSE
rs72742866	T	C	T	C	0.00123282	-6.8914	0.0118265	0.0147	6.9996	0.3248	0.000260672	2.25194e-06	22.3671	FALSE	FALSE	Retained	FALSE
rs73214891	C	T	C	T	0.00121085	-2.7491	0.0174422	0.0227	5.6563	0.627	0.00021504	1.79362e-08	31.7061	FALSE	FALSE	Retained	FALSE
rs74567970	C	T	C	T	0.00113259	-2.9072	0.0147752	0.0202	6.8494	0.6712	0.000237732	1.89655e-06	22.6971	FALSE	FALSE	Retained	FALSE
rs76181034	A	C	A	C	0.000745478	2.1968	0.0409718	0.0413	5.264	0.6764	0.000142161	1.57218e-07	27.4985	FALSE	FALSE	Retained	FALSE
rs76754843	G	C	G	C	0.00105634	-0.6935	0.0184113	0.022	7.3303	0.9246	0.000216344	1.0465e-06	23.8406	TRUE	FALSE	Retained	FALSE
rs7680411	T	C	T	C	0.000447772	0.7902	0.119303	0.1187	2.7284	0.7721	8.66e-05	2.33372e-07	26.7349	FALSE	FALSE	Retained	FALSE
rs77841461	G	A	G	A	0.00101261	2.6681	0.0172622	0.0172	6.7676	0.6934	0.000220152	4.23313e-06	21.1563	FALSE	FALSE	Retained	FALSE
rs78096090	A	G	A	G	0.00110883	-4.4652	0.0175543	0.0156	7.2157	0.536	0.0002139	2.17327e-07	26.8725	FALSE	FALSE	Retained	FALSE
rs79545718	T	G	T	G	0.000982605	2.0054	0.0183967	0.0187	7.2416	0.7818	0.000212178	3.63832e-06	21.4465	FALSE	FALSE	Retained	FALSE
rs79916965	A	G	A	G	0.000653465	5.4023	0.0536394	0.0556	4.142	0.1921	0.000126684	2.49297e-07	26.6073	FALSE	FALSE	Retained	FALSE

## Sheet: Sheet8
Table S8 Harmonization details for the association between ICC and SA of the superior parietal gyrus (without global weighted)
SNP	effect_allele.exposure	other_allele.exposure	effect_allele.outcome	other_allele.outcome	beta.exposure	beta.outcome	eaf.exposure	eaf.outcome	se.outcome	pval.outcome	se.exposure	pval.exposure	F-values	palindromic	ambiguous	Harmonization_Status	remove
rs10764339	C	T	C	T	0.000268697	0.0003	0.383753	0.6315	0.0009	0.7704	5.76e-05	3.08799e-06	21.7611	FALSE	FALSE	Retained	FALSE
rs10917081	G	A	G	A	-0.00105285	-0.0002	0.0167262	0.9586	0.0035	0.9602	0.000219896	1.68498e-06	22.9244	FALSE	FALSE	Retained	FALSE
rs11141131	T	G	T	G	0.000742562	0.0037	0.0341751	0.0421	0.0034	0.2712	0.000158812	2.9291e-06	21.8624	FALSE	FALSE	Retained	FALSE
rs113201040	G	A	G	A	0.00088434	-0.0015	0.025053	0.0288	0.0032	0.6398	0.000178989	7.78224e-07	24.411	FALSE	FALSE	Retained	FALSE
rs115668614	G	C	G	C	0.000624901	-0.0019	0.0621155	0.0558	0.0026	0.464	0.000119101	1.54751e-07	27.5291	TRUE	FALSE	Retained	FALSE
rs116484930	T	C	T	C	0.0016365	0.002	0.0081326	0.0111	0.0061	0.7378	0.000338768	1.36027e-06	23.336	FALSE	FALSE	Retained	FALSE
rs116633920	T	C	T	C	0.000631613	0.0012	0.0446395	0.046	0.0023	0.602	0.000136579	3.75458e-06	21.3862	FALSE	FALSE	Retained	FALSE
rs116743646	G	T	G	T	0.0012161	-0.0045	0.0120162	0.0178	0.0049	0.3624	0.000259789	2.85331e-06	21.9128	FALSE	FALSE	Retained	FALSE
rs116925111	G	T	G	T	0.00136107	0.0039	0.0108027	0.01	0.0061	0.5272	0.000277642	9.4746e-07	24.032	FALSE	FALSE	Retained	FALSE
rs117908350	C	T	C	T	0.00141329	-0.0015	0.0119154	0.0123	0.0048	0.7576	0.000259678	5.25465e-08	29.6205	FALSE	FALSE	Retained	FALSE
rs12065872	T	G	T	G	0.000784389	0.0012	0.0298635	0.0303	0.0029	0.6786	0.000164013	1.73145e-06	22.8721	FALSE	FALSE	Retained	FALSE
rs13084840	A	G	A	G	0.000601948	-0.0032	0.0478925	0.057	0.0022	0.1412	0.000130902	4.25619e-06	21.1459	FALSE	FALSE	Retained	FALSE
rs139975896	A	G	A	G	0.00175603	-0.0018	0.00980315	0.0129	0.0056	0.7447	0.000308611	1.26959e-08	32.3773	FALSE	FALSE	Retained	FALSE
rs140150668	A	G	A	G	0.00109648	0.0003	0.015861	0.0177	0.0041	0.9391	0.000231618	2.20136e-06	22.4108	FALSE	FALSE	Retained	FALSE
rs142486300	T	C	T	C	0.00127516	-0.003	0.014092	0.0137	0.0049	0.5504	0.000246166	2.21789e-07	26.8332	FALSE	FALSE	Retained	FALSE
rs142629242	A	T	A	T	0.00120552	-0.0029	0.0159966	0.0156	0.0045	0.5132	0.0002323	2.10864e-07	26.9309	TRUE	FALSE	Retained	FALSE
rs146579604	T	C	T	C	0.00130134	-0.0107	0.0106601	0.0133	0.0049	0.02789	0.000277122	2.65422e-06	22.0516	FALSE	FALSE	Retained	FALSE
rs147749249	A	C	A	C	0.00174029	-0.0085	0.00626562	0.0163	0.0065	0.1883	0.000368371	2.30925e-06	22.3189	FALSE	FALSE	Retained	FALSE
rs147776100	T	C	T	C	0.00127568	-0.0083	0.0119788	0.0134	0.0048	0.08041	0.000259783	9.08167e-07	24.1136	FALSE	FALSE	Retained	FALSE
rs151125078	T	C	T	C	0.00187104	-0.0056	0.0101144	0.0125	0.0053	0.2946	0.000285694	5.78829e-11	42.8908	FALSE	FALSE	Retained	FALSE
rs16831336	G	A	G	A	0.00130035	0.0043	0.0128036	0.0159	0.0043	0.3133	0.000249659	1.90369e-07	27.1285	FALSE	FALSE	Retained	FALSE
rs1978351	C	T	C	T	0.0013316	0.0012	0.0131328	0.0152	0.0046	0.7947	0.000245331	5.70628e-08	29.4607	FALSE	FALSE	Retained	FALSE
rs2002007	G	C	G	C	-0.000279964	0.0015	0.354905	0.3549	0.001	0.1491	5.96e-05	2.63517e-06	22.0654	TRUE	FALSE	Retained	FALSE
rs2139572	T	C	T	C	0.00113654	-0.0007	0.0132173	0.0166	0.0052	0.8943	0.000244711	3.41038e-06	21.5706	FALSE	FALSE	Retained	FALSE
rs34654656	C	T	C	T	0.000970495	0.0013	0.0232509	0.0292	0.0036	0.7132	0.000193188	5.07176e-07	25.2363	FALSE	FALSE	Retained	FALSE
rs4476815	C	G	C	G	0.00142075	-0.0039	0.0124441	0.0149	0.0047	0.4079	0.000262743	6.39551e-08	29.2397	TRUE	FALSE	Retained	FALSE
rs592540	G	A	G	A	-0.000460329	0.0001	0.111659	0.8895	0.0015	0.944	8.9e-05	2.31309e-07	26.752	FALSE	FALSE	Retained	FALSE
rs59415902	G	T	G	T	0.00100172	0.0025	0.0170618	0.0232	0.0044	0.5756	0.000216262	3.62195e-06	21.4552	FALSE	FALSE	Retained	FALSE
rs61752259	A	G	A	G	0.00155358	-0.0024	0.00830866	0.0097	0.0065	0.7128	0.000328725	2.28898e-06	22.3358	FALSE	FALSE	Retained	FALSE
rs62411601	T	C	T	C	0.000455078	-0.0012	0.0971652	0.1125	0.0016	0.4503	9.79e-05	3.34526e-06	21.6076	FALSE	FALSE	Retained	FALSE
rs72742866	T	C	T	C	0.00123282	0.0037	0.0118265	0.0152	0.0041	0.3689	0.000260672	2.25194e-06	22.3671	FALSE	FALSE	Retained	FALSE
rs73214891	C	T	C	T	0.00121085	0.0016	0.0174422	0.0231	0.0034	0.6265	0.00021504	1.79362e-08	31.7061	FALSE	FALSE	Retained	FALSE
rs74567970	C	T	C	T	0.00113259	0.0075	0.0147752	0.0212	0.004	0.06183	0.000237732	1.89655e-06	22.6971	FALSE	FALSE	Retained	FALSE
rs76181034	A	C	A	C	0.000745478	-0.0048	0.0409718	0.0411	0.0032	0.1295	0.000142161	1.57218e-07	27.4985	FALSE	FALSE	Retained	FALSE
rs76754843	G	C	G	C	0.00105634	-0.0065	0.0184113	0.0224	0.0044	0.1406	0.000216344	1.0465e-06	23.8406	TRUE	FALSE	Retained	FALSE
rs7680411	T	C	T	C	0.000447772	0.0001	0.119303	0.117	0.0017	0.9287	8.66e-05	2.33372e-07	26.7349	FALSE	FALSE	Retained	FALSE
rs77841461	G	A	G	A	0.00101261	0.0013	0.0172622	0.0172	0.0041	0.7441	0.000220152	4.23313e-06	21.1563	FALSE	FALSE	Retained	FALSE
rs78096090	A	G	A	G	0.00110883	0.0068	0.0175543	0.0159	0.0043	0.11	0.0002139	2.17327e-07	26.8725	FALSE	FALSE	Retained	FALSE
rs79545718	T	G	T	G	0.000982605	-0.0045	0.0183967	0.0182	0.0045	0.3233	0.000212178	3.63832e-06	21.4465	FALSE	FALSE	Retained	FALSE
rs79916965	A	G	A	G	0.000653465	-0.0015	0.0536394	0.057	0.0025	0.5475	0.000126684	2.49297e-07	26.6073	FALSE	FALSE	Retained	FALSE

## Sheet: Sheet9
Table S9 Harmonization details for the association between GSD and TH of the inferior parietal gyrus (with global weighted)
SNP	effect_allele.exposure	other_allele.exposure	effect_allele.outcome	other_allele.outcome	beta.exposure	beta.outcome	eaf.exposure	eaf.outcome	se.outcome	pval.outcome	se.exposure	pval.exposure	F-values	palindromic	ambiguous	Harmonization_Status	remove
rs10250598	G	A	G	A	-0.00237661	0.0008	0.206587	0.2117	0.0007	0.2377	0.000375852	2.56e-10	39.9836	FALSE	FALSE	Retained	FALSE
rs10411263	T	C	T	C	-0.00222954	0.0015	0.110079	0.1166	0.0009	0.1053	0.00047721	2.98e-06	21.8279	FALSE	FALSE	Retained	FALSE
rs112597885	A	G	A	G	0.00297488	0.0007	0.0625919	0.0581	0.0012	0.5828	0.000617123	1.43e-06	23.2378	FALSE	FALSE	Retained	FALSE
rs115470574	A	G	A	G	0.00490443	-0.0002	0.0211735	0.0245	0.0022	0.9098	0.00106502	4.12e-06	21.2061	FALSE	FALSE	Retained	FALSE
rs11691033	A	T	A	T	-0.00173164	0.0008	0.314193	0.3285	0.0006	0.1836	0.00032351	8.67e-08	28.651	TRUE	FALSE	Retained	FALSE
rs12412502	A	C	A	C	0.00199965	-0.0013	0.153175	0.1516	0.0009	0.132	0.000422419	2.2e-06	22.4089	FALSE	FALSE	Retained	FALSE
rs12633863	A	G	A	G	-0.00238368	-0.0001	0.44658	0.5411	0.0006	0.9097	0.000300756	2.27e-15	62.8156	FALSE	FALSE	Retained	FALSE
rs143839079	A	G	A	G	0.00810606	-0.003	0.0109467	0.0184	0.0027	0.2803	0.00146968	3.48e-08	30.421	FALSE	FALSE	Retained	FALSE
rs150885968	A	C	A	C	-0.00468635	-0.0004	0.0247282	0.0255	0.0024	0.8522	0.00099668	2.58e-06	22.1084	FALSE	FALSE	Retained	FALSE
rs17138478	A	C	A	C	0.00211723	0.0008	0.128914	0.1285	0.0009	0.3852	0.000445804	2.04e-06	22.5553	FALSE	FALSE	Retained	FALSE
rs1800961	T	C	T	C	0.00502067	0.0002	0.0314863	0.0349	0.0016	0.8782	0.000854785	4.26e-09	34.4992	FALSE	FALSE	Retained	FALSE
rs2290846	A	G	A	G	0.00215066	0.001	0.28983	0.2782	0.0006	0.1129	0.000328936	6.23e-11	42.7485	FALSE	FALSE	Retained	FALSE
rs2602374	T	C	T	C	0.00166823	-0.001	0.281874	0.283	0.0006	0.1274	0.000331835	4.97e-07	25.2736	FALSE	FALSE	Retained	FALSE
rs2733737	C	T	C	T	-0.00160285	-0.0005	0.372026	0.6201	0.0006	0.345	0.000309715	2.28e-07	26.7831	FALSE	FALSE	Retained	FALSE
rs28473566	A	G	A	G	-0.00356312	0.0005	0.162923	0.1646	0.0007	0.4678	0.000404633	1.3e-18	77.5422	FALSE	FALSE	Retained	FALSE
rs28929474	T	C	T	C	0.00858518	-0.001	0.0202899	0.0198	0.0021	0.6496	0.00105931	5.3e-16	65.683	FALSE	FALSE	Retained	FALSE
rs296384	T	G	T	G	0.00277392	0.0002	0.162756	0.7658	0.0008	0.8426	0.000404633	7.11e-12	46.9965	FALSE	FALSE	Retained	FALSE
rs310333	C	A	C	A	0.00158026	0	0.269915	0.7254	0.0006	0.9884	0.000336831	2.71e-06	22.0107	FALSE	FALSE	Retained	FALSE
rs35933313	C	G	C	G	0.00156496	0.0001	0.325584	0.3259	0.0006	0.8449	0.000318932	9.25e-07	24.0774	TRUE	FALSE	Retained	FALSE
rs3842	C	T	C	T	-0.00318201	0	0.140664	0.1473	0.0008	0.9787	0.000429868	1.34e-13	54.794	FALSE	FALSE	Retained	FALSE
rs5003107	A	G	A	G	0.00136873	0.0004	0.490222	0.4907	0.0006	0.4851	0.000298965	4.69e-06	20.9602	FALSE	FALSE	Retained	FALSE
rs56398830	A	G	A	G	0.00807702	-0.0065	0.010968	0.0125	0.0033	0.05027	0.00143225	1.71e-08	31.8027	FALSE	FALSE	Retained	FALSE
rs6001872	G	A	G	A	0.00150049	0.0008	0.350747	0.3577	0.0006	0.1802	0.000312968	1.63e-06	22.9862	FALSE	FALSE	Retained	FALSE
rs6544667	T	C	T	C	0.00145553	-0.0001	0.381858	0.3759	0.0006	0.9076	0.00030783	2.26e-06	22.3574	FALSE	FALSE	Retained	FALSE
rs686030	A	C	A	C	0.00272389	0.0018	0.141416	0.8588	0.0008	0.02773	0.000428864	2.13e-10	40.3404	FALSE	FALSE	Retained	FALSE
rs7076198	T	C	T	C	0.0016428	-0.0007	0.239466	0.2409	0.0007	0.2641	0.000349977	2.68e-06	22.0338	FALSE	FALSE	Retained	FALSE
rs72986416	T	C	T	C	0.00227348	0	0.104252	0.1062	0.0009	0.9831	0.000491368	3.71e-06	21.4076	FALSE	FALSE	Retained	FALSE
rs75331444	A	G	A	G	0.0173071	-0.0016	0.0650702	0.0651	0.0011	0.1729	0.000605444	1.01e-179	817.148	FALSE	FALSE	Retained	FALSE
rs75627053	T	C	T	C	0.00421872	-0.001	0.0273686	0.0276	0.0018	0.5747	0.000922418	4.8e-06	20.9173	FALSE	FALSE	Retained	FALSE
rs76527790	G	A	G	A	0.00236403	-0.0009	0.110898	0.1078	0.0011	0.415	0.000484956	1.09e-06	23.763	FALSE	FALSE	Retained	FALSE
rs7826171	G	A	G	A	-0.00175358	0.0005	0.335273	0.346	0.0006	0.4154	0.000316421	2.99e-08	30.7129	FALSE	FALSE	Retained	FALSE
rs983812	T	C	T	C	-0.00195572	0.0012	0.336515	0.6593	0.0006	0.03821	0.000315852	5.94e-10	38.3395	FALSE	FALSE	Retained	FALSE

[truncated: 14 more sheets: Sheet10, Sheet11, Sheet12, Sheet13, Sheet14, Sheet15, index, S1, S2, S3, S4, S5, S6, Sheet24]
